# Supplementary material for: Effects of acute low-moderate dose ionizing radiation to human brain organoids
Source: PLoS One. 2023 May 31;18(5):e0282958. doi: 10.1371/journal.pone.0282958 (PMC10231836; doi:10.1371/journal.pone.0282958)
Supplement: S1 Data — (XLSX) [file pone.0282958.s003.xlsx]

## Sheet: Upregulated genes p<0.05
GeneID	Base mean	log2(FC)	StdErr	Wald-Stats	P-value	P-adj	Chromosome	Start	End	Strand	Feature	Gene name	entrezgene	name	alias	HGNC
ENSG00000274317	422.522	1.08525	0.154759	7.01253	2.34e-12	5.03e-09	13	37934297	38066444	+	lncRNA	LINC02334		long intergenic non-protein coding RNA 2334
ENSG00000252481	192.553	0.940233	0.171686	5.47645	4.34e-08	1.55e-05	14	95533354	95533629	-	scaRNA	SCARNA13	677768	small Cajal body-specific RNA 13	U93	HGNC:32570
ENSG00000263934	88718.4	0.890063	0.120273	7.40036	1.36e-13	5.11e-10	17	19188015	19188714	+	snoRNA	SNORD3A		small nucleolar RNA, C/D box 3A
ENSG00000168875	594.66	0.826241	0.140032	5.90038	3.63e-09	1.95e-06	3	137764314	137766334	+	protein_coding	SOX14	8403	SRY-box transcription factor 14	SOX28	HGNC:11193
ENSG00000144119	427.61	0.787592	0.156603	5.02923	4.92e-07	0.000117554	2	119156242	119158751	-	protein_coding	C1QL2	165257	complement C1q like 2	C1QTNF10, CTRP10	HGNC:24181
ENSG00000176165	8806.72	0.771255	0.113837	6.77511	1.24e-11	1.87e-08	14	28766786	28770277	+	protein_coding	FOXG1	2290	forkhead box G1	BF1, BF2, FHKL3, FKH2, FKHL1	HGNC:3811
ENSG00000204131	3379.82	0.767008	0.099651	7.69694	1.39e-14	2.1e-10	X	71910844	72161750	+	protein_coding	NHSL2	340527	NHS like 2		HGNC:33737
ENSG00000188107	212.55	0.765372	0.165648	4.62047	3.83e-06	0.000523447	6	63719979	65707226	-	protein_coding	EYS	346007	eyes shut homolog	C6orf178, C6orf179, C6orf180, EGFL10, EGFL11	HGNC:21555
ENSG00000136352	4380.54	0.755649	0.115434	6.54614	5.9e-11	6.34e-08	14	36516391	36521149	-	protein_coding	NKX2-1	7080	NK2 homeobox 1	BCH, BHC, NK-2, NKX2.1, NKX2A	HGNC:11825
ENSG00000157168	578.445	0.750031	0.135931	5.51772	3.43e-08	1.36e-05	8	31639221	32855666	+	protein_coding	NRG1	3084	neuregulin 1	ARIA, GGF, GGF2, HGL, HRG	HGNC:7997
ENSG00000123119	125.95	0.747078	0.170607	4.37895	1.19e-05	0.00131509	8	90791740	90959393	+	protein_coding	NECAB1	64168	N-terminal EF-hand calcium binding protein 1	EFCBP1, STIP-1	HGNC:20983
ENSG00000138722	251.485	0.742469	0.151406	4.90383	9.4e-07	0.000204853	4	89879531	89954629	+	protein_coding	MMRN1	22915	multimerin 1	ECM, EMILIN4, GPIa*, MMRN	HGNC:7178
ENSG00000134595	3806.84	0.707777	0.113177	6.25375	4.01e-10	2.86e-07	X	140502984	140505069	-	protein_coding	SOX3	6658	SRY-box transcription factor 3	GHDX, MRGH, PHP, PHPX, SOXB	HGNC:11199
ENSG00000186867	92.9963	0.703459	0.171695	4.09713	4.18e-05	0.00358528	4	121328641	121381059	-	protein_coding	QRFPR	84109	pyroglutamylated RFamide peptide receptor	AQ27, GPR103, SP9155	HGNC:15565
ENSG00000147257	1048.23	0.70186	0.143765	4.88198	1.05e-06	0.000225637	X	133535744	133987100	-	protein_coding	GPC3	2719	glypican 3	DGSX, GTR2-2, MXR7, OCI-5, SDYS	HGNC:4451
ENSG00000106633	236.043	0.697612	0.152202	4.58347	4.57e-06	0.000614077	7	44143212	44198170	-	protein_coding	GCK	2645	glucokinase	FGQTL3, GK, GLK, HHF3, HK4	HGNC:4195
ENSG00000136237	277.925	0.692109	0.157591	4.39181	1.12e-05	0.00125322	7	22118235	22357154	-	protein_coding	RAPGEF5	9771	Rap guanine nucleotide exchange factor 5	GFR, MR-GEF, MRGEF, REPAC	HGNC:16862
ENSG00000186960	1659.58	0.67774	0.124669	5.43631	5.44e-08	1.82e-05	14	28765639	28823817	+	lncRNA	LINC01551	387978	long intergenic non-protein coding RNA 1551	C14orf23, c14_5148	HGNC:19828
ENSG00000260412	455.281	0.67133	0.148968	4.50653	6.59e-06	0.000825841	9	27937616	27944497	-	lncRNA	RP11-438B23.2		(novel transcript)		HGNC:21207
ENSG00000074527	403.043	0.668197	0.146908	4.5484	5.41e-06	0.000706893	12	95657806	95791189	-	protein_coding	NTN4	59277	netrin 4	PRO3091	HGNC:13658
ENSG00000229415	602.951	0.645797	0.14532	4.44398	8.83e-06	0.00101383	14	36473287	36513829	-	lncRNA	SFTA3		surfactant associated 3
ENSG00000162825	149.344	0.625667	0.171423	3.64985	0.000262395	0.0147796	1	145289899	145405567	-	protein_coding	NBPF20	100288142	NBPF member 20		HGNC:32000
ENSG00000070729	930.244	0.623451	0.111935	5.56978	2.55e-08	1.07e-05	16	57882339	57971128	-	protein_coding	CNGB1	1258	cyclic nucleotide gated channel subunit beta 1	CNCG2, CNCG3L, CNCG4, CNG4, CNGB1B	HGNC:2151
ENSG00000145730	4777.5	0.613568	0.0931114	6.58961	4.41e-11	5.1e-08	5	102753980	103029730	+	protein_coding	PAM	5066	peptidylglycine alpha-amidating monooxygenase	PAL, PHM	HGNC:8596
ENSG00000167281	518.651	0.608796	0.139428	4.36637	1.26e-05	0.00134523	17	79089344	79611051	-	protein_coding	RBFOX3	146713	RNA binding fox-1 homolog 3	FOX-3, FOX3, HRNBP3, NEUN	HGNC:27097
ENSG00000154358	3448.05	0.600922	0.110103	5.45781	4.82e-08	1.65e-05	1	228208043	228378876	+	protein_coding	OBSCN	84033	obscurin, cytoskeletal calmodulin and titin-interacting RhoGEF	ARHGEF30, UNC89	HGNC:15719
ENSG00000260918	340.925	0.598182	0.159256	3.75611	0.000172577	0.0106806	4	47431959	47438959	+	lncRNA	NA		(novel transcript)
ENSG00000140287	460.89	0.597134	0.146819	4.06716	4.76e-05	0.00391101	15	50241946	50265965	-	protein_coding	HDC	3067	histidine decarboxylase		HGNC:4855
ENSG00000109991	103.317	0.596321	0.171286	3.48143	0.000498742	0.0246729	11	57338351	57372396	+	protein_coding	P2RX3	5024	purinergic receptor P2X 3	P2X3	HGNC:8534
ENSG00000168016	1804.32	0.596262	0.108214	5.51005	3.59e-08	1.38e-05	3	36826818	36945057	-	protein_coding	TRANK1	9881	tetratricopeptide repeat and ankyrin repeat containing 1	LBA1	HGNC:29011
ENSG00000188641	271.687	0.595532	0.149479	3.98405	6.77e-05	0.00508352	1	97077742	97995000	-	protein_coding	DPYD	1806	dihydropyrimidine dehydrogenase	DHP, DHPDHASE, DPD, DYPD	HGNC:3012
ENSG00000162913	80.2306	0.59271	0.171624	3.45354	0.000553281	0.0264037	1	228203502	228213664	-	lncRNA	OBSCN-AS1	574407	OBSCN antisense RNA 1	C1orf145	HGNC:32047
ENSG00000169213	2379.25	0.591537	0.131333	4.50411	6.67e-06	0.00082841	1	51907955	51990700	-	protein_coding	RAB3B	5865	RAB3B, member RAS oncogene family		HGNC:9778
ENSG00000174482	470.143	0.5907	0.156727	3.76898	0.000163915	0.0103636	9	27948077	28670286	-	protein_coding	LINGO2	158038	leucine rich repeat and Ig domain containing 2	LERN3, LRRN6C	HGNC:21207
ENSG00000250742	64.999	0.582904	0.168167	3.46621	0.000527842	0.0256072	12	54126052	54147485	+	lncRNA	LINC02381	400043	long intergenic non-protein coding RNA 2381		HGNC:53304
ENSG00000110841	1148.82	0.579374	0.117299	4.93929	7.84e-07	0.000175995	12	27523430	27695564	+	protein_coding	PPFIBP1	8496	PPFIA binding protein 1	L2, SGT2, hSGT2, hSgt2p	HGNC:9249
ENSG00000095370	815.218	0.578402	0.135527	4.26782	1.97e-05	0.00190553	9	127738316	127778710	-	protein_coding	SH2D3C	10044	SH2 domain containing 3C	CHAT, NSP3, PRO34088, SHEP1	HGNC:16884
ENSG00000118946	8841.39	0.574007	0.106803	5.37443	7.68e-08	2.41e-05	13	57631743	57729311	+	protein_coding	PCDH17	27253	protocadherin 17	PCDH68, PCH68	HGNC:14267
ENSG00000143320	1123.48	0.56813	0.149376	3.80335	0.000142755	0.00929389	1	156699605	156705816	-	protein_coding	CRABP2	1382	cellular retinoic acid binding protein 2	CRABP-II, RBP6	HGNC:2339
ENSG00000142627	759.066	0.567084	0.121155	4.68065	2.86e-06	0.000425803	1	16124336	16156069	-	protein_coding	EPHA2	1969	EPH receptor A2	ARCC2, CTPA, CTPP1, CTRCT6, ECK	HGNC:3386
ENSG00000212135	207.112	0.564788	0.165401	3.41467	0.000638601	0.0291028	11	46762388	46762499	-	snoRNA	SNORD67	692108	small nucleolar RNA, C/D box 67	HBII-166	HGNC:32728
ENSG00000092054	395.29	0.564251	0.152188	3.7076	0.000209231	0.0122915	14	23412739	23435660	-	protein_coding	MYH7	4625	myosin heavy chain 7	CMD1S, CMH1, MPD1, MYHCB, SPMD	HGNC:7577
ENSG00000276805	63.7677	0.564149	0.168911	3.33993	0.000837998	0.0339694	10	38403188	38452153	+	transcribed_unprocessed_pseudogene	NA
ENSG00000152503	1137.58	0.557119	0.116783	4.77054	1.84e-06	0.000326602	5	115124761	115180546	-	protein_coding	TRIM36	55521	tripartite motif containing 36	ANPH, ANPH1, HAPRIN, RBCC728, RNF98	HGNC:16280
ENSG00000049089	715.637	0.555391	0.136067	4.08175	4.47e-05	0.0037554	1	40300488	40317813	-	protein_coding	COL9A2	1298	collagen type IX alpha 2 chain	DJ39G22.4, EDM2, MED, STL5	HGNC:2218
ENSG00000152910	472.505	0.55296	0.136981	4.03675	5.42e-05	0.00424517	16	76277277	76560757	+	protein_coding	CNTNAP4	85445	contactin associated protein family member 4	CASPR4	HGNC:18747
ENSG00000162989	354.835	0.548016	0.145407	3.76884	0.000164009	0.0103636	2	154697854	154858354	+	protein_coding	KCNJ3	3760	potassium inwardly rectifying channel subfamily J member 3	GIRK1, KGA, KIR3.1	HGNC:6264
ENSG00000179455	340.626	0.547849	0.147143	3.72323	0.000196686	0.0116455	15	23565673	23630075	+	protein_coding	MKRN3	7681	makorin ring finger protein 3	CPPB2, D15S9, RNF63, ZFP127, ZNF127	HGNC:7114
ENSG00000140600	242.838	0.539883	0.165963	3.25304	0.00114176	0.0415762	15	83447227	83618743	+	protein_coding	SH3GL3	6457	SH3 domain containing GRB2 like 3, endophilin A3	CNSA3, EEN-B2, HsT19371, SH3D2C, SH3P13	HGNC:10832
ENSG00000067842	490.365	0.538309	0.136117	3.95475	7.66e-05	0.00567588	X	153517641	153582939	+	protein_coding	ATP2B3	492	ATPase plasma membrane Ca2+ transporting 3	CFAP39, CLA2, OPCA, PMCA3, PMCA3a	HGNC:816
ENSG00000186732	268.028	0.536768	0.158506	3.38643	0.000708094	0.0309197	22	43411195	43507848	+	protein_coding	MPPED1	758	metallophosphoesterase domain containing 1	239AB, C22orf1, FAM1A	HGNC:1306
ENSG00000248540	836.659	0.530126	0.113662	4.66405	3.1e-06	0.000448347	15	74125914	74129341	-	lncRNA	NA	283731	uncharacterized LOC283731 (novel transcript)
ENSG00000203727	893.18	0.529458	0.140954	3.75624	0.000172488	0.0106806	6	147508689	147737547	+	protein_coding	SAMD5	389432	sterile alpha motif domain containing 5	dJ875H10.1	HGNC:21180
ENSG00000184349	2848.5	0.529406	0.1032	5.12992	2.9e-07	7.27e-05	5	107376893	107670937	-	protein_coding	EFNA5	1946	ephrin A5	AF1, EFL5, EPLG7, GLC1M, LERK7	HGNC:3225
ENSG00000110786	807.524	0.52924	0.139886	3.78336	0.000154725	0.00990174	11	18727927	18792721	-	protein_coding	PTPN5	84867	protein tyrosine phosphatase non-receptor type 5	PTPSTEP, STEP, STEP61	HGNC:9657
ENSG00000171126	38.5512	0.5283	0.154108	3.42811	0.0006078	0.0279644	2	42442016	42493982	-	protein_coding	KCNG3	170850	potassium voltage-gated channel modifier subfamily G member 3	KV10.1, KV6.3	HGNC:18306
ENSG00000206634	1883.86	0.525411	0.10949	4.79871	1.6e-06	0.000292878	7	65755525	65755659	+	snoRNA	SNORA22	677807	small nucleolar RNA, H/ACA box 22	ACA22, SNORA22A	HGNC:32612
ENSG00000186479	175.132	0.522848	0.162216	3.22317	0.00126781	0.0445481	5	64506014	64612319	+	protein_coding	RGS7BP	401190	regulator of G protein signaling 7 binding protein	R7BP	HGNC:23271
ENSG00000124194	2112.68	0.520679	0.111073	4.68773	2.76e-06	0.000415448	20	44247098	44280947	+	protein_coding	GDAP1L1	78997	ganglioside induced differentiation associated protein 1 like 1	dJ881L22.1, dJ995J12.1.1	HGNC:4213
ENSG00000159640	38.7114	0.520166	0.159898	3.25312	0.00114146	0.0415762	17	63477060	63498380	+	protein_coding	ACE	1636	angiotensin I converting enzyme	ACE1, CD143, DCP, DCP1	HGNC:2707
ENSG00000147488	2267.1	0.518308	0.115638	4.48215	7.39e-06	0.000884043	8	52110837	52460959	-	protein_coding	ST18	9705	ST18 C2H2C-type zinc finger transcription factor	NZF-3, NZF3, ZC2H2C3, ZC2HC10, ZNF387	HGNC:18695
ENSG00000087495	1264.06	0.517319	0.115808	4.46705	7.93e-06	0.000924552	20	59577508	59847711	+	protein_coding	PHACTR3	116154	phosphatase and actin regulator 3	C20orf101, H17739, PPP1R123, SCAPIN1, SCAPININ	HGNC:15833
ENSG00000182256	1861.43	0.517172	0.108752	4.75551	1.98e-06	0.000340419	15	26971180	27541984	+	protein_coding	GABRG3	2567	gamma-aminobutyric acid type A receptor subunit gamma3		HGNC:4088
ENSG00000028277	2287.75	0.516832	0.105974	4.87695	1.08e-06	0.000227658	19	42086109	42196585	-	protein_coding	POU2F2	5452	POU class 2 homeobox 2	OCT2, OTF2, Oct-2	HGNC:9213
ENSG00000054654	17139.5	0.512629	0.113654	4.51042	6.47e-06	0.000817654	14	63761898	64226433	+	protein_coding	SYNE2	23224	spectrin repeat containing nuclear envelope protein 2	EDMD5, KASH2, NUA, NUANCE, Nesp2	HGNC:17084
ENSG00000136040	3818.64	0.512526	0.104042	4.92616	8.39e-07	0.00018547	12	94148576	94307675	+	protein_coding	PLXNC1	10154	plexin C1	CD232, PLXN-C1, VESPR	HGNC:9106
ENSG00000154975	324.322	0.512453	0.153188	3.34525	0.000822096	0.0335153	17	51630312	52160017	-	protein_coding	CA10	56934	carbonic anhydrase 10	CA-RPX, CARPX, HUCEP-15	HGNC:1369
ENSG00000132000	30.8159	0.510727	0.155377	3.28702	0.00101255	0.0387505	19	13931186	13953392	-	protein_coding	PODNL1	79883	podocan like 1	SLRR5B	HGNC:26275
ENSG00000163288	312.981	0.507329	0.150414	3.37288	0.000743854	0.0316907	4	46993722	47426447	+	protein_coding	GABRB1	2560	gamma-aminobutyric acid type A receptor subunit beta1	DEE45, EIEE45	HGNC:4081
ENSG00000154118	1359.84	0.506012	0.125099	4.04489	5.23e-05	0.00412185	16	87601834	87698156	+	protein_coding	JPH3	57338	junctophilin 3	CAGL237, HDL2, JP-3, JP3, TNRC22	HGNC:14203
ENSG00000142611	1664.44	0.505367	0.100362	5.03544	4.77e-07	0.000117541	1	3069167	3438621	+	protein_coding	PRDM16	63976	PR/SET domain 16	CMD1LL, KMT8F, LVNC8, MEL1, PFM13	HGNC:14000
ENSG00000184305	285.932	0.504886	0.149649	3.3738	0.000741381	0.0316907	4	90127393	91605295	+	protein_coding	CCSER1	401145	coiled-coil serine rich protein 1	FAM190A	HGNC:29349
ENSG00000137142	759.47	0.504555	0.124532	4.05162	5.09e-05	0.00406891	9	38406527	38424454	-	protein_coding	IGFBPL1	347252	insulin like growth factor binding protein like 1	IGFBP-RP4, IGFBPRP4, bA113O24.1	HGNC:20081
ENSG00000174939	617.402	0.502621	0.145569	3.4528	0.000554795	0.0264037	16	29900374	29919864	+	protein_coding	ASPHD1	253982	aspartate beta-hydroxylase domain containing 1		HGNC:27380
ENSG00000107954	693.258	0.499204	0.130124	3.83636	0.000124872	0.00853615	10	103493704	103592546	+	protein_coding	NEURL1	9148	neuralized E3 ubiquitin protein ligase 1	NEUR1, NEURL, RNF67, bA416N2.1, neu	HGNC:7761
ENSG00000117245	1015.71	0.49904	0.124064	4.02245	5.76e-05	0.00448801	1	20664013	20718017	-	protein_coding	KIF17	57576	kinesin family member 17	KIF17B, KIF3X, KLP-2, OSM-3	HGNC:19167
ENSG00000142686	518.819	0.498596	0.136984	3.63982	0.000272827	0.0153099	1	35713876	35718894	-	protein_coding	C1orf216	127703	chromosome 1 open reading frame 216		HGNC:26800
ENSG00000130032	609.049	0.49548	0.147567	3.35767	0.000786035	0.0329281	X	151694606	151705924	+	protein_coding	PRRG3	79057	proline rich and Gla domain 3	PRGP3, TMG3	HGNC:30798
ENSG00000152954	519.2	0.492924	0.149242	3.30285	0.000957083	0.0371927	6	24126185	24154900	+	protein_coding	NRSN1	140767	neurensin 1	VMP, p24	HGNC:17881
ENSG00000081181	502.764	0.492647	0.136907	3.59839	0.000320188	0.0175741	14	67619919	67651708	+	protein_coding	ARG2	384	arginase 2		HGNC:664
ENSG00000163251	4116.49	0.488073	0.124364	3.92454	8.69e-05	0.00628273	2	207762597	207769906	-	protein_coding	FZD5	7855	frizzled class receptor 5	C2orf31, HFZ5	HGNC:4043
ENSG00000139767	3258.51	0.487122	0.108734	4.47997	7.47e-06	0.000884043	12	118981540	119163051	+	protein_coding	SRRM4	84530	serine/arginine repetitive matrix 4	KIAA1853, MU-MB-2.76, nSR100	HGNC:29389
ENSG00000125851	2497.68	0.4867	0.0976213	4.9856	6.18e-07	0.000142918	20	17226106	17484578	+	protein_coding	PCSK2	5126	proprotein convertase subtilisin/kexin type 2	NEC 2, NEC-2, NEC2, PC2, SPC2	HGNC:8744
ENSG00000167178	8997.39	0.486372	0.114622	4.24328	2.2e-05	0.00207048	15	74100310	74138540	+	protein_coding	ISLR2	57611	immunoglobulin superfamily containing leucine rich repeat 2	LINX	HGNC:29286
ENSG00000176371	534.145	0.48288	0.128979	3.74386	0.000181216	0.0110774	15	84600985	84627796	+	protein_coding	ZSCAN2	54993	zinc finger and SCAN domain containing 2	ZFP29, ZNF854	HGNC:20994
ENSG00000125170	996.006	0.482704	0.121165	3.98384	6.78e-05	0.00508352	16	57471921	57487327	-	protein_coding	DOK4	55715	docking protein 4	IRS-5, IRS5	HGNC:19868
ENSG00000184672	358.527	0.482288	0.149134	3.23391	0.00122107	0.0434572	8	84182786	84921844	+	protein_coding	RALYL	138046	RALY RNA binding protein like	HNRPCL3	HGNC:27036
ENSG00000171435	1989.26	0.480505	0.117551	4.08762	4.36e-05	0.00368224	12	117453011	117968990	-	protein_coding	KSR2	283455	kinase suppressor of ras 2		HGNC:18610
ENSG00000104435	16389	0.47903	0.0990252	4.83745	1.32e-06	0.000263715	8	79611116	79666158	+	protein_coding	STMN2	11075	stathmin 2	SCG10, SCGN10	HGNC:10577
ENSG00000254585	5625.55	0.477994	0.124657	3.83446	0.00012584	0.00856336	15	23643548	23647867	-	protein_coding	MAGEL2	54551	MAGE family member L2	NDNL1, PWLS, SHFYNG, nM15	HGNC:6814
ENSG00000185666	724.449	0.477627	0.141606	3.37293	0.000743718	0.0316907	22	32507819	33058381	-	protein_coding	SYN3	8224	synapsin III		HGNC:11496
ENSG00000101098	1969.96	0.472144	0.131519	3.58993	0.000330764	0.0180231	20	44751807	44810546	-	protein_coding	RIMS4	140730	regulating synaptic membrane exocytosis 4	C20orf190, RIM 4, RIM-4, RIM4, RIM4-gamma	HGNC:16183
ENSG00000134986	6778.92	0.469521	0.100905	4.65309	3.27e-06	0.000468348	5	111662620	111997464	-	protein_coding	NREP	9315	neuronal regeneration related protein	C5orf13, D4S114, P311, PRO1873, PTZ17	HGNC:16834
ENSG00000215158	468.889	0.46848	0.140934	3.32412	0.000886975	0.0353826	5	34164697	34244796	-	transcribed_unprocessed_pseudogene	NA		pseudogene
ENSG00000156687	1280.03	0.464857	0.136277	3.41111	0.000646983	0.0293391	8	35235474	35796550	+	protein_coding	UNC5D	137970	unc-5 netrin receptor D	PRO34692, Unc5h4	HGNC:18634
ENSG00000242265	92763.7	0.463993	0.0881104	5.26604	1.39e-07	4.03e-05	7	94656324	94669695	+	protein_coding	PEG10	23089	paternally expressed 10	EDR, HB-1, MEF3L, Mar2, Mart2	HGNC:14005
ENSG00000277531	1165.37	0.461195	0.118483	3.89251	9.92e-05	0.00700489	19	46424696	46428936	-	protein_coding	PNMA8C	110806277	PNMA family member 8C		HGNC:53427
ENSG00000198673	384.336	0.460316	0.139122	3.30872	0.000937227	0.0366103	12	61708272	62279150	-	protein_coding	TAFA2	338811	TAFA chemokine like family member 2	FAM19A2, TAFA-2	HGNC:21589
ENSG00000115756	1581.69	0.457866	0.112307	4.07691	4.56e-05	0.00381303	2	10302888	10427617	+	protein_coding	HPCAL1	3241	hippocalcin like 1	BDR1, HLP2, VILIP-3	HGNC:5145
ENSG00000205978	3100.53	0.457336	0.101816	4.49181	7.06e-06	0.000863466	14	24399002	24419283	+	protein_coding	NYNRIN	57523	NYN domain and retroviral integrase containing	CGIN1, KIAA1305	HGNC:20165
ENSG00000089847	510.418	0.456966	0.140883	3.2436	0.0011803	0.0424786	19	4182688	4224814	+	protein_coding	ANKRD24	170961	ankyrin repeat domain 24		HGNC:29424
ENSG00000067715	4941.73	0.455749	0.0961433	4.74031	2.13e-06	0.000352654	12	78863992	79452008	+	protein_coding	SYT1	6857	synaptotagmin 1	BAGOS, P65, SVP65, SYT	HGNC:11509
ENSG00000145416	3416.42	0.454964	0.112199	4.05496	5.01e-05	0.00405424	4	163524297	164384050	-	protein_coding	MARCHF1	55016	membrane associated ring-CH-type finger 1	MARCH-I, MARCH1, RNF171	HGNC:26077
ENSG00000067606	1535.95	0.454655	0.109122	4.16647	3.09e-05	0.00275282	1	2050410	2185395	+	protein_coding	PRKCZ	5590	protein kinase C zeta	PKC-ZETA, PKC2	HGNC:9412
ENSG00000015592	8378.81	0.453671	0.104812	4.32844	1.5e-05	0.00153969	8	27235307	27258420	-	protein_coding	STMN4	81551	stathmin 4	RB3	HGNC:16078
ENSG00000178233	2160.77	0.453128	0.111793	4.05327	5.05e-05	0.00406183	6	44270449	44307506	+	protein_coding	TMEM151B	441151	transmembrane protein 151B	C6orf137, TMEM193, bA444E17.5	HGNC:21315
ENSG00000163995	784.574	0.451275	0.1234	3.65701	0.00025517	0.014536	4	7965309	8158832	-	protein_coding	ABLIM2	84448	actin binding LIM protein family member 2		HGNC:19195
ENSG00000011677	1673.49	0.450152	0.136847	3.28946	0.00100378	0.0386084	X	152166233	152451315	-	protein_coding	GABRA3	2556	gamma-aminobutyric acid type A receptor subunit alpha3		HGNC:4077
ENSG00000144893	1089.17	0.448759	0.119235	3.76366	0.000167443	0.0104924	3	151085285	151437072	+	protein_coding	MED12L	116931	mediator complex subunit 12L	NIZIDS, NOPAR, TNRC11L, TRALP, TRALPUSH	HGNC:16050
ENSG00000167654	7236.46	0.448475	0.095553	4.69347	2.69e-06	0.000411527	19	3879863	3928082	+	protein_coding	ATCAY	85300	ATCAY kinesin light chain interacting caytaxin	BNIP-H, CLAC	HGNC:779
ENSG00000186297	710.026	0.446909	0.130248	3.43121	0.000600889	0.0279194	15	26866910	26949208	+	protein_coding	GABRA5	2558	gamma-aminobutyric acid type A receptor subunit alpha5	DEE79, EIEE79	HGNC:4079
ENSG00000177707	4132.94	0.446796	0.0926444	4.8227	1.42e-06	0.000266834	3	111070070	111275563	+	protein_coding	NECTIN3	25945	nectin cell adhesion molecule 3	CD113, CDW113, NECTIN-3, PPR3, PRR3	HGNC:17664
ENSG00000182985	5857.63	0.44541	0.10678	4.1713	3.03e-05	0.00271124	11	115169217	115504957	-	protein_coding	CADM1	23705	cell adhesion molecule 1	BL2, IGSF4, IGSF4A, NECL2, Necl-2	HGNC:5951
ENSG00000174938	3144.87	0.442712	0.110402	4.01	6.07e-05	0.00467358	16	29871158	29899550	-	protein_coding	SEZ6L2	26470	seizure related 6 homolog like 2	BSRPA, PSK-1	HGNC:30844
ENSG00000117602	1495	0.440847	0.115234	3.82567	0.000130417	0.00883487	1	24502350	24541040	+	protein_coding	RCAN3	11123	RCAN family member 3	DSCR1L2, MCIP3, RCN3, hRCN3	HGNC:3042
ENSG00000183018	486.609	0.439335	0.137662	3.19139	0.00141589	0.0486007	17	4498880	4539035	+	protein_coding	SPNS2	124976	sphingolipid transporter 2	DFNB115, SLC62A2, SLC63A2	HGNC:26992
ENSG00000207344	398.632	0.437702	0.13716	3.19118	0.00141691	0.0486007	7	65065998	65066132	+	snoRNA	SNORA22C	109616965	small nucleolar RNA, H/ACA box 22C		HGNC:52197
ENSG00000170091	5320.08	0.434528	0.102076	4.25689	2.07e-05	0.00196584	5	174045705	174243501	+	protein_coding	NSG2	51617	neuronal vesicle trafficking associated 2	CALY3, HMP19	HGNC:24955
ENSG00000259439	962.449	0.433304	0.129343	3.35003	0.000808033	0.0333847	2	44921076	44939199	-	lncRNA	LINC01833	107985879	long intergenic non-protein coding RNA 1833	K21.1, RP11-89	HGNC:52644
ENSG00000260903	1155.62	0.430671	0.107889	3.99182	6.56e-05	0.00500453	20	31968150	32003387	+	protein_coding	XKR7	343702	XK related 7	C20orf159, dJ310O13.4	HGNC:23062
ENSG00000137571	991.649	0.430033	0.118786	3.62023	0.000294339	0.0163342	8	69667045	69834978	-	protein_coding	SLCO5A1	81796	solute carrier organic anion transporter family member 5A1	OATP-J, OATP-RP4, OATP5A1, OATPJ, OATPRP4	HGNC:19046
ENSG00000053438	57828.6	0.429111	0.0947795	4.52746	5.97e-06	0.000767319	20	37521205	37523690	+	protein_coding	NNAT	4826	neuronatin	Peg5	HGNC:7860
ENSG00000166707	528.121	0.426739	0.130568	3.26833	0.00108184	0.040573	X	104112130	104115842	+	protein_coding	ZCCHC18	644353	zinc finger CCHC-type containing 18	PNMA7B, SIZN2	HGNC:32459
ENSG00000078053	1020.09	0.425975	0.112321	3.79247	0.000149158	0.00958627	7	38383703	38631420	-	protein_coding	AMPH	273	amphiphysin	AMPH1	HGNC:471
ENSG00000129159	1075.86	0.425642	0.124166	3.428	0.000608043	0.0279644	11	17734773	17856804	+	protein_coding	KCNC1	3746	potassium voltage-gated channel subfamily C member 1	EPM7, KV3.1, KV4, NGK2	HGNC:6233
ENSG00000114948	1608.63	0.422543	0.110922	3.80939	0.000139311	0.00918902	2	206443531	206621127	+	protein_coding	ADAM23	8745	ADAM metallopeptidase domain 23	MDC-3, MDC3	HGNC:202
ENSG00000053524	654.555	0.420634	0.121725	3.45561	0.000549055	0.0263809	3	183178040	183428778	-	protein_coding	MCF2L2	23101	MCF.2 cell line derived transforming sequence-like 2	ARHGEF22	HGNC:30319
ENSG00000138771	1036.26	0.417066	0.11773	3.54257	0.000396254	0.0205581	4	76435228	76783253	+	protein_coding	SHROOM3	57619	shroom family member 3	APXL3, MSTP013, SHRM, ShrmL	HGNC:30422
ENSG00000150893	2349.2	0.415017	0.129637	3.20139	0.00136766	0.0476034	13	38687076	38887131	+	protein_coding	FREM2	341640	FRAS1 related extracellular matrix 2	CRYPTOP, FRASRS2	HGNC:25396
ENSG00000279117	1091.42	0.414608	0.111183	3.72907	0.00019219	0.0115153	11	75260128	75262466	-	transcribed_unprocessed_pseudogene	TEC	7006	tec protein tyrosine kinase	PSCTK4	HGNC:11719
ENSG00000155093	5625.37	0.413127	0.102049	4.04832	5.16e-05	0.00408326	7	157539055	158587823	-	protein_coding	PTPRN2	5799	protein tyrosine phosphatase receptor type N2	IA-2beta, IAR, ICAAR, PTPRP, R-PTP-N2	HGNC:9677
ENSG00000168453	1169.98	0.411882	0.112735	3.65353	0.00025866	0.014624	8	22114418	22133384	-	protein_coding	HR	55806	HR lysine demethylase and nuclear receptor corepressor	ALUNC, AU, HSA277165, HYPT4, MUHH	HGNC:5172
ENSG00000132872	1499.24	0.410058	0.120663	3.39839	0.000677847	0.0301602	18	43267891	43277535	-	protein_coding	SYT4	6860	synaptotagmin 4	HsT1192	HGNC:11512
ENSG00000128641	2436.8	0.409507	0.102804	3.98338	6.79e-05	0.00508352	2	191245184	191425389	+	protein_coding	MYO1B	4430	myosin IB	MMI-alpha, MMIa, MYH-1c, myr1	HGNC:7596
ENSG00000198208	964.775	0.403906	0.118706	3.40257	0.000667545	0.0297899	14	74903950	74923302	-	protein_coding	RPS6KL1	83694	ribosomal protein S6 kinase like 1	RSKL2	HGNC:20222
ENSG00000197128	723.261	0.403484	0.125287	3.22048	0.00127977	0.0448634	19	57466662	57477570	-	protein_coding	ZNF772	400720	zinc finger protein 772		HGNC:33106
ENSG00000116983	1672.79	0.40281	0.121303	3.32069	0.000897965	0.0356319	1	39678647	39691485	-	protein_coding	HPCAL4	51440	hippocalcin like 4	HLP4	HGNC:18212
ENSG00000119866	2551.71	0.402148	0.0919949	4.37142	1.23e-05	0.00133986	2	60450519	60554467	-	protein_coding	BCL11A	53335	BAF chromatin remodeling complex subunit BCL11A	BCL11A-L, BCL11A-S, BCL11A-XL, BCL11a-M, CTIP1	HGNC:13221
ENSG00000105327	686.023	0.401701	0.126339	3.17955	0.00147506	0.0498502	19	47220821	47232766	-	protein_coding	BBC3	27113	BCL2 binding component 3	JFY-1, JFY1, PUMA	HGNC:17868
ENSG00000070808	1595.65	0.400779	0.10219	3.92189	8.79e-05	0.00632187	5	150219490	150290093	-	protein_coding	CAMK2A	815	calcium/calmodulin dependent protein kinase II alpha	CAMKA, CaMKIINalpha, CaMKIIalpha, MRD53, MRT63	HGNC:1460
ENSG00000189195	941.406	0.400191	0.119564	3.34709	0.000816655	0.0335153	1	92080304	92184725	+	protein_coding	BTBD8	284697	BTB domain containing 8	KIAA1107	HGNC:21019
ENSG00000130224	1183.59	0.399245	0.111497	3.58076	0.000342591	0.0184668	X	115110615	115234096	-	protein_coding	LRCH2	57631	leucine rich repeats and calponin homology domain containing 2	dA204F4.4	HGNC:29292
ENSG00000150907	2717.34	0.398961	0.0926908	4.30422	1.68e-05	0.00166902	13	40555666	40666641	-	protein_coding	FOXO1	2308	forkhead box O1	FKH1, FKHR, FOXO1A	HGNC:3819
ENSG00000143171	579.798	0.397212	0.124913	3.17992	0.00147317	0.0498502	1	165400921	165445355	-	protein_coding	RXRG	6258	retinoid X receptor gamma	NR2B3, RXR-gamma, RXRC, RXRgamma	HGNC:10479
ENSG00000155980	12350.5	0.396764	0.0938797	4.2263	2.38e-05	0.00218719	12	57546025	57586633	+	protein_coding	KIF5A	3798	kinesin family member 5A	ALS25, D12S1889, MY050, NEIMY, NKHC	HGNC:6323
ENSG00000132932	1400.08	0.391195	0.119434	3.2754	0.00105513	0.0399741	13	25371973	26025851	+	protein_coding	ATP8A2	51761	ATPase phospholipid transporting 8A2	ATP, ATPIB, CAMRQ4, IB, ML-1	HGNC:13533
ENSG00000196208	1513.54	0.390659	0.102825	3.79927	0.000145122	0.00938506	2	11482340	11642788	+	protein_coding	GREB1	9687	growth regulating estrogen receptor binding 1		HGNC:24885
ENSG00000163531	4204.01	0.388459	0.103353	3.75858	0.000170881	0.0106634	1	204828650	205022822	+	protein_coding	NFASC	23114	neurofascin	NEDCPMD, NF, NRCAML	HGNC:29866
ENSG00000160190	1494.99	0.386646	0.103462	3.7371	0.000186158	0.0112435	21	42496007	42581440	+	protein_coding	SLC37A1	54020	solute carrier family 37 member 1	G3PP	HGNC:11024
ENSG00000198743	4183.78	0.385723	0.0893199	4.31844	1.57e-05	0.00159671	21	34073577	34106260	+	protein_coding	SLC5A3	6526	solute carrier family 5 member 3	BCW2, SMIT, SMIT1, SMIT2	HGNC:11038
ENSG00000083799	1738.42	0.384958	0.107562	3.57893	0.000345008	0.0185306	16	50742049	50801935	+	protein_coding	CYLD	1540	CYLD lysine 63 deubiquitinase	BRSS, CDMT, CYLD1, CYLDI, EAC	HGNC:2584
ENSG00000163873	4969.97	0.384804	0.0940308	4.09232	4.27e-05	0.00362878	1	36795526	37034515	-	protein_coding	GRIK3	2899	glutamate ionotropic receptor kainate type subunit 3	EAA5, GLR7, GLUR7, GluK3, GluR7a	HGNC:4581
ENSG00000183087	1240.65	0.38395	0.115202	3.33282	0.000859694	0.0345694	13	113820548	113864076	-	protein_coding	GAS6	2621	growth arrest specific 6	AXLLG, AXSF	HGNC:4168
ENSG00000170004	7591.16	0.383851	0.0906517	4.23435	2.29e-05	0.00212784	17	7884795	7912760	+	protein_coding	CHD3	1107	chromodomain helicase DNA binding protein 3	Mi-2a, Mi2-ALPHA, SNIBCPS, ZFH	HGNC:1918
ENSG00000008086	1298.72	0.382277	0.101996	3.74797	0.000178273	0.0109879	X	18425582	18653629	+	protein_coding	CDKL5	6792	cyclin dependent kinase like 5	CFAP247, DEE2, EIEE2, ISSX, STK9	HGNC:11411
ENSG00000148143	17988.8	0.380682	0.0968538	3.93048	8.48e-05	0.00618908	9	106863165	107013634	+	protein_coding	ZNF462	58499	zinc finger protein 462	WSKA, ZFPIP, Zfp462	HGNC:21684
ENSG00000183023	2798.69	0.38033	0.0977754	3.88984	0.000100311	0.00701667	2	40097269	40611053	-	protein_coding	SLC8A1	6546	solute carrier family 8 member A1	NCX1	HGNC:11068
ENSG00000008300	5860.72	0.378712	0.0884837	4.28002	1.87e-05	0.0018277	3	48636462	48662886	-	protein_coding	CELSR3	1951	cadherin EGF LAG seven-pass G-type receptor 3	ADGRC3, CDHF11, EGFL1, FMI1, HFMI1	HGNC:3230
ENSG00000089199	3171.83	0.37715	0.102195	3.69051	0.000223808	0.0129456	20	5911509	5925353	+	protein_coding	CHGB	1114	chromogranin B	SCG1	HGNC:1930
ENSG00000171951	5583.98	0.375707	0.108941	3.44872	0.000563252	0.0266376	2	223596939	223602361	-	protein_coding	SCG2	7857	secretogranin II	CHGC, EM66, SN, SgII	HGNC:10575
ENSG00000159409	9460.68	0.373536	0.107498	3.47483	0.000511173	0.0250408	1	151700057	151716803	-	protein_coding	CELF3	11189	CUGBP Elav-like family member 3	BRUNOL1, CAGH4, ERDA4, ETR-1, TNRC4	HGNC:11967
ENSG00000124766	19116.9	0.369939	0.106978	3.45809	0.000544026	0.0262231	6	21593750	21598619	+	protein_coding	SOX4	6659	SRY-box transcription factor 4	CSS10, EVI16	HGNC:11200
ENSG00000091129	18035.5	0.365581	0.103547	3.53058	0.000414644	0.0212103	7	108147622	108456717	-	protein_coding	NRCAM	4897	neuronal cell adhesion molecule		HGNC:7994
ENSG00000038427	8618.5	0.363709	0.104642	3.47574	0.00050945	0.025038	5	83471617	83582303	+	protein_coding	VCAN	1462	versican	CSPG2, ERVR, GHAP, PG-M, WGN	HGNC:2464
ENSG00000155966	11610.3	0.362618	0.0954562	3.79879	0.000145403	0.00938506	X	148500616	149000663	+	protein_coding	AFF2	2334	AF4/FMR2 family member 2	FMR2, FMR2P, FRAXE, MRX2, OX19	HGNC:3776
ENSG00000173175	1865.2	0.361254	0.108566	3.32752	0.00087622	0.0351399	3	123282295	123449090	-	protein_coding	ADCY5	111	adenylate cyclase 5	AC5, DSKOD, FDFM	HGNC:236
ENSG00000124496	1271.6	0.360795	0.112847	3.1972	0.00138771	0.0479257	6	42224930	42452051	-	protein_coding	TRERF1	55809	transcriptional regulating factor 1	BCAR2, HSA277276, RAPA, TREP132, TReP-132	HGNC:18273
ENSG00000135144	1557.96	0.360294	0.111675	3.22626	0.00125421	0.0441733	12	113056729	113098028	+	protein_coding	DTX1	1840	deltex E3 ubiquitin ligase 1	RNF140, hDx-1	HGNC:3060
ENSG00000116852	16037.1	0.358898	0.105292	3.40861	0.000652945	0.0293391	1	200969389	201023714	-	protein_coding	KIF21B	23046	kinesin family member 21B		HGNC:29442
ENSG00000182013	3809.49	0.357728	0.109382	3.27044	0.00107381	0.0403726	19	46466490	46471563	-	protein_coding	PNMA8A	55228	PNMA family member 8A	PNMAL1	HGNC:25578
ENSG00000198853	3906.52	0.353118	0.101749	3.47048	0.000519528	0.0252854	9	35490110	35561898	+	protein_coding	RUSC2	9853	RUN and SH3 domain containing 2	Iporin, MRT61	HGNC:23625
ENSG00000084731	7996.9	0.352472	0.0946139	3.72537	0.00019503	0.0116391	2	25926597	25982749	-	protein_coding	KIF3C	3797	kinesin family member 3C		HGNC:6321
ENSG00000167535	1859.87	0.348829	0.105486	3.30686	0.000943474	0.0367588	12	48813793	48828941	+	protein_coding	CACNB3	784	calcium voltage-gated channel auxiliary subunit beta 3	CAB3, CACNLB3	HGNC:1403
ENSG00000182463	1992.83	0.347241	0.104553	3.32119	0.000896346	0.0356319	20	52972357	53495330	+	protein_coding	TSHZ2	128553	teashirt zinc finger homeobox 2	C20orf17, OVC10-2, TSH2, ZABC2, ZNF218	HGNC:13010
ENSG00000173166	2676.89	0.343607	0.0983523	3.49364	0.000476484	0.023728	2	203394344	203535335	-	protein_coding	RAPH1	65059	Ras association (RalGDS/AF-6) and pleckstrin homology domains 1	ALS2CR18, ALS2CR9, LPD, PREL-2, PREL2	HGNC:14436
ENSG00000102003	1935.22	0.343088	0.101856	3.36838	0.000756121	0.0319419	X	49187814	49200218	-	protein_coding	SYP	6855	synaptophysin	MRX96, MRXSYP, XLID96	HGNC:11506
ENSG00000196782	3804.44	0.342219	0.0978145	3.49866	0.000467607	0.0234411	4	139716752	140154184	-	protein_coding	MAML3	55534	mastermind like transcriptional coactivator 3	CAGH3, ERDA3, GDN, MAM-2, MAM2	HGNC:16272
ENSG00000082805	6668.21	0.33395	0.0855883	3.90182	9.55e-05	0.00680476	12	990508	1495933	+	protein_coding	ERC1	23085	ELKS/RAB6-interacting/CAST family member 1	Cast2, ELKS, ERC-1, RAB6IP2	HGNC:17072
ENSG00000178988	2838.83	0.33374	0.0995545	3.35234	0.000801325	0.0332904	4	6707700	6709865	-	protein_coding	MRFAP1L1	114932	Morf4 family associated protein 1 like 1	PP784	HGNC:28796
ENSG00000164061	4886.15	0.333075	0.10269	3.24351	0.00118067	0.0424786	3	49554476	49671549	+	protein_coding	BSN	8927	bassoon presynaptic cytomatrix protein	ZNF231	HGNC:1117
ENSG00000033867	3292.76	0.332216	0.0944833	3.51613	0.00043788	0.0220983	3	27372720	27484420	-	protein_coding	SLC4A7	9497	solute carrier family 4 member 7	NBC2, NBC3, NBCN1, SBC2, SLC4A6	HGNC:11033
ENSG00000158856	2248.77	0.331415	0.101431	3.26738	0.00108547	0.0406079	8	22048994	22082527	+	protein_coding	DMTN	2039	dematin actin binding protein	DMT, EPB49	HGNC:3382
ENSG00000099284	2638.61	0.330349	0.0960748	3.43846	0.000585041	0.0274095	10	70052543	70112282	+	protein_coding	MACROH2A2	55506	macroH2A.2 histone	H2AFY2	HGNC:14453
ENSG00000204843	6405.27	0.323944	0.08394	3.85923	0.000113745	0.00788303	2	74361153	74392087	-	protein_coding	DCTN1	1639	dynactin subunit 1	DAP-150, DP-150, P135	HGNC:2711
ENSG00000126217	3778.53	0.322203	0.0902401	3.57051	0.000356283	0.0190005	13	112894377	113099742	+	protein_coding	MCF2L	23263	MCF.2 cell line derived transforming sequence like	ARHGEF14, DBS, OST	HGNC:14576
ENSG00000167378	5289.04	0.320641	0.0949828	3.37578	0.000736078	0.0316907	19	43584366	43596134	-	protein_coding	IRGQ	126298	immunity related GTPase Q	FKSG27, IRGQ1	HGNC:24868
ENSG00000084628	3189.35	0.320515	0.0946636	3.38583	0.000709634	0.0309197	1	31179744	31239887	-	protein_coding	NKAIN1	79570	sodium/potassium transporting ATPase interacting 1	FAM77C	HGNC:25743
ENSG00000118263	4548.25	0.31753	0.0981965	3.23362	0.00122232	0.0434572	2	207074136	207167267	-	protein_coding	KLF7	8609	Kruppel like factor 7	UKLF	HGNC:6350
ENSG00000153815	8262.53	0.311113	0.0930039	3.34516	0.000822338	0.0335153	16	81444807	81711762	+	protein_coding	CMIP	80790	c-Maf inducing protein	TCMIP	HGNC:24319
ENSG00000197694	28653.8	0.307379	0.0865847	3.55004	0.000385176	0.0201134	9	128552557	128633662	+	protein_coding	SPTAN1	6709	spectrin alpha, non-erythrocytic 1	DEE5, EIEE5, NEAS, SPTA2	HGNC:11273
ENSG00000198910	8403.34	0.30647	0.0946798	3.23691	0.00120832	0.0431637	X	153861513	153886173	-	protein_coding	L1CAM	3897	L1 cell adhesion molecule	CAML1, CD171, HSAS, HSAS1, MASA	HGNC:6470
ENSG00000018189	7889.8	0.305995	0.0938544	3.26032	0.00111286	0.0411212	4	70704203	70808619	+	protein_coding	RUFY3	22902	RUN and FYVE domain containing 3	RIPX, SINGAR1, ZFYVE30	HGNC:30285
ENSG00000141622	2830.84	0.305603	0.0916811	3.33333	0.000858135	0.0345694	18	46326808	46463140	+	protein_coding	RNF165	494470	ring finger protein 165	ARKL2, Ark2C, RNF111L2, lncAMPC	HGNC:31696
ENSG00000145147	10255.6	0.295285	0.0875226	3.37381	0.000741345	0.0316907	4	20251904	20620561	+	protein_coding	SLIT2	9353	slit guidance ligand 2	SLIL3, Slit-2	HGNC:11086
ENSG00000131149	10871	0.292715	0.0852333	3.43428	0.000594136	0.0277491	16	85169524	85676204	+	protein_coding	GSE1	23199	Gse1 coiled-coil protein	CRHSP24, KIAA0182	HGNC:28979
ENSG00000130723	27092.5	0.291921	0.0851367	3.42885	0.000606138	0.0279644	9	134269480	134375584	+	protein_coding	PRRC2B	84726	proline rich coiled-coil 2B	BAT2L, BAT2L1, KIAA0515, LQFBS-1	HGNC:28121
ENSG00000109046	5272.55	0.27741	0.0851902	3.25637	0.00112848	0.0415762	17	27294075	27315926	+	protein_coding	WSB1	26118	WD repeat and SOCS box containing 1	SWIP1, WSB-1	HGNC:19221

## Sheet: Downregulated genes p<0.05
GeneID	Base mean	log2(FC)	StdErr	Wald-Stats	P-value	P-adj	Chromosome	Start	End	Strand	Feature	Gene name	entrezgene	name	alias	HGNC
ENSG00000065328	116.769	-1.27977	0.17174	-7.4518	9.21e-14	4.62e-10	10	13161557	13211110	+	protein_coding	MCM10	55388	minichromosome maintenance 10 replication initiation factor	CNA43, DNA43, IMD80, PRO2249	HGNC:18043
ENSG00000123485	200.453	-1.26729	0.168793	-7.50796	6.01e-14	4.52e-10	2	233833415	233854566	-	protein_coding	HJURP	55355	Holliday junction recognition protein	FAKTS, URLC9, hFLEG1	HGNC:25444
ENSG00000137804	308.362	-1.2094	0.165413	-7.31142	2.64e-13	7.95e-10	15	41320793	41381050	+	protein_coding	NUSAP1	51203	nucleolar and spindle associated protein 1	ANKT, BM037, LNP, NUSAP, PRO0310p1	HGNC:18538
ENSG00000171320	89.7628	-1.18577	0.170965	-6.93573	4.04e-12	7.6e-09	8	27771948	27812640	+	protein_coding	ESCO2	157570	establishment of sister chromatid cohesion N-acetyltransferase 2	2410004I17Rik, EFO2, EFO2p, JHS, RBS	HGNC:27230
ENSG00000169679	350.729	-1.13875	0.168896	-6.74231	1.56e-11	2.13e-08	2	110637527	110678063	-	protein_coding	BUB1	699	BUB1 mitotic checkpoint serine/threonine kinase	BUB1A, BUB1L, hBUB1	HGNC:1148
ENSG00000165244	180.936	-1.13034	0.16868	-6.70105	2.07e-11	2.59e-08	9	96385940	96418370	-	protein_coding	ZNF367	195828	zinc finger protein 367	AFF29, CDC14B, ZFF29	HGNC:18320
ENSG00000112742	130.541	-1.09751	0.171388	-6.40369	1.52e-10	1.34e-07	6	80003886	80042527	+	protein_coding	TTK	7272	TTK protein kinase	CT96, ESK, MPH1, MPS1, MPS1L1	HGNC:12401
ENSG00000093009	63.965	-1.08539	0.167466	-6.48129	9.09e-11	8.55e-08	22	19479456	19520612	+	protein_coding	CDC45	8318	cell division cycle 45	CDC45L, CDC45L2, MGORS7, PORC-PI-1	HGNC:1739
ENSG00000118193	206.321	-1.08247	0.170922	-6.33312	2.4e-10	2.01e-07	1	200551496	200620751	-	protein_coding	KIF14	9928	kinesin family member 14	MCPH20, MKS12	HGNC:19181
ENSG00000278272	146.286	-1.07548	0.171741	-6.26222	3.8e-10	2.85e-07	6	26045411	26045821	+	protein_coding	H3C3	8352	H3 clustered histone 3	H3.1, H3/c, H3C1, H3C10, H3C11	HGNC:4768
ENSG00000274641	306.067	-1.06125	0.163175	-6.50373	7.84e-11	7.86e-08	6	27893424	27893891	+	protein_coding	H2BC17	8348	H2B clustered histone 17	H2B.2, H2B/n, H2BFN, HIST1H2BO, dJ193B12.2	HGNC:4758
ENSG00000185697	132.691	-1.05081	0.167533	-6.27227	3.56e-10	2.82e-07	8	66562174	66614247	-	protein_coding	MYBL1	4603	MYB proto-oncogene like 1	A-MYB, AMYB	HGNC:7547
ENSG00000075218	213.826	-1.02247	0.171741	-5.95357	2.62e-09	1.58e-06	22	46296869	46330810	+	protein_coding	GTSE1	51512	G2 and S-phase expressed 1	B99	HGNC:13698
ENSG00000121152	181.972	-1.01997	0.171656	-5.94194	2.82e-09	1.63e-06	2	96335765	96377091	+	protein_coding	NCAPH	23397	non-SMC condensin I complex subunit H	BRRN1, CAP-H, CAPH, MCPH23	HGNC:1112
ENSG00000273703	250.075	-1.00259	0.160773	-6.23605	4.49e-10	2.93e-07	6	27815021	27815489	+	protein_coding	H2BC14	8342	H2B clustered histone 14	H2B/e, H2BFE, HIST1H2BM, dJ160A22.3	HGNC:4750
ENSG00000184661	118.324	-0.989787	0.171608	-5.76771	8.04e-09	4.03e-06	8	25459198	25507911	+	protein_coding	CDCA2	157313	cell division cycle associated 2	PPP1R81, Repo-Man	HGNC:14623
ENSG00000138160	375.029	-0.988662	0.158264	-6.24691	4.19e-10	2.86e-07	10	92574104	92655395	+	protein_coding	KIF11	3832	kinesin family member 11	EG5, HKSP, KNSL1, MCLMR, TRIP5	HGNC:6388
ENSG00000089685	222.335	-0.971226	0.171393	-5.66665	1.46e-08	6.84e-06	17	78214185	78225636	+	protein_coding	BIRC5	332	baculoviral IAP repeat containing 5	API4, EPR-1	HGNC:593
ENSG00000129195	118.585	-0.955357	0.171592	-5.5676	2.58e-08	1.07e-05	17	6444440	6451469	+	protein_coding	PIMREG	54478	PICALM interacting mitotic regulator	CATS, FAM64A, RCS1	HGNC:25483
ENSG00000139618	165.29	-0.95046	0.169173	-5.61826	1.93e-08	8.79e-06	13	32315085	32400268	+	protein_coding	BRCA2	675	BRCA2 DNA repair associated	BRCC2, BROVCA2, FACD, FAD, FAD1	HGNC:1101
ENSG00000076003	551.784	-0.949792	0.133806	-7.0983	1.26e-12	3.17e-09	2	135839625	135876443	-	protein_coding	MCM6	4175	minichromosome maintenance complex component 6	MCG40308, Mis5, P105MCM	HGNC:6949
ENSG00000276903	341.937	-0.943186	0.169491	-5.56482	2.62e-08	1.07e-05	6	27865316	27865798	+	protein_coding	H2AC16	8332	H2A clustered histone 16	H2A.i, H2A/i, H2AC11, H2AC13, H2AC15	HGNC:4730
ENSG00000278463	164.924	-0.939796	0.168451	-5.57904	2.42e-08	1.07e-05	6	26033091	26033618	-	protein_coding	H2AC4	8335	H2A clustered histone 4	H2A/m, H2AC8, H2AFM, HIST1H2AB	HGNC:4734
ENSG00000275713	592.643	-0.937319	0.151173	-6.2003	5.64e-10	3.53e-07	6	26251613	26252075	+	protein_coding	H2BC9	8345	H2B clustered histone 9	H2B/j, H2BFJ, HIST1H2BH	HGNC:4755
ENSG00000115163	107.862	-0.936182	0.170746	-5.48289	4.18e-08	1.53e-05	2	26764288	26801067	+	protein_coding	CENPA	1058	centromere protein A	CENP-A, CenH3	HGNC:1851
ENSG00000011426	464.302	-0.927381	0.162766	-5.69764	1.21e-08	5.89e-06	7	36389820	36453791	+	protein_coding	ANLN	54443	anillin actin binding protein	FSGS8, Scraps, scra	HGNC:14082
ENSG00000087586	196.34	-0.924954	0.17101	-5.40876	6.35e-08	2.07e-05	20	56369388	56392337	-	protein_coding	AURKA	6790	aurora kinase A	AIK, ARK1, AURA, BTAK, PPP1R47	HGNC:11393
ENSG00000100526	139.147	-0.923367	0.171675	-5.37857	7.51e-08	2.4e-05	14	54396848	54420218	+	protein_coding	CDKN3	1033	cyclin dependent kinase inhibitor 3	CDI1, CIP2, KAP, KAP1	HGNC:1791
ENSG00000143476	150.173	-0.911454	0.171246	-5.32248	1.02e-07	3.02e-05	1	212035552	212107400	+	protein_coding	DTL	51514	denticleless E3 ubiquitin protein ligase homolog	CDT2, DCAF2, L2DTL, RAMP	HGNC:30288
ENSG00000186185	213.785	-0.892868	0.171598	-5.20324	1.96e-07	5.26e-05	17	44924708	44947773	-	protein_coding	KIF18B	146909	kinesin family member 18B		HGNC:27102
ENSG00000072571	171.536	-0.891414	0.171684	-5.19218	2.08e-07	5.48e-05	5	163460202	163491941	+	protein_coding	HMMR	3161	hyaluronan mediated motility receptor	CD168, IHABP, RHAMM	HGNC:5012
ENSG00000101057	226.42	-0.879113	0.170661	-5.15121	2.59e-07	6.71e-05	20	43667018	43716495	+	protein_coding	MYBL2	4605	MYB proto-oncogene like 2	B-MYB, BMYB	HGNC:7548
ENSG00000104738	991.842	-0.871823	0.14737	-5.91588	3.3e-09	1.84e-06	8	47960184	47978160	+	protein_coding	MCM4	4173	minichromosome maintenance complex component 4	CDC21, CDC54, IMD54, NKCD, NKGCD	HGNC:6947
ENSG00000157456	221.13	-0.869039	0.169099	-5.13922	2.76e-07	7.03e-05	15	59105125	59125045	+	protein_coding	CCNB2	9133	cyclin B2	HsT17299	HGNC:1580
ENSG00000137807	304.336	-0.867149	0.166216	-5.21701	1.82e-07	5.06e-05	15	69414245	69448427	+	protein_coding	KIF23	9493	kinesin family member 23	CDAN3A, CHO1, KNSL5, MKLP-1, MKLP1	HGNC:6392
ENSG00000276368	219.956	-0.866767	0.165643	-5.23273	1.67e-07	4.74e-05	6	27814301	27814777	-	protein_coding	H2AC14	8331	H2A clustered histone 14	H2A/E, H2AFE, HIST1H2AJ, dJ160A22.4	HGNC:4727
ENSG00000165304	185.908	-0.860181	0.170933	-5.03228	4.85e-07	0.000117554	9	36572861	36677683	+	protein_coding	MELK	9833	maternal embryonic leucine zipper kinase	HPK38	HGNC:16870
ENSG00000140525	258.408	-0.849661	0.163042	-5.21131	1.88e-07	5.13e-05	15	89243944	89317261	+	protein_coding	FANCI	55215	FA complementation group I	KIAA1794	HGNC:25568
ENSG00000169607	195.953	-0.83379	0.171736	-4.85507	1.2e-06	0.000247924	2	112736348	112764664	-	protein_coding	CKAP2L	150468	cytoskeleton associated protein 2 like		HGNC:26877
ENSG00000136824	677.766	-0.827885	0.143303	-5.77718	7.6e-09	3.94e-06	9	104094259	104141419	+	protein_coding	SMC2	10592	structural maintenance of chromosomes 2	CAP-E, CAPE, SMC-2, SMC2L1	HGNC:14011
ENSG00000125968	123.848	-0.827407	0.17174	-4.81777	1.45e-06	0.00026953	20	31605282	31606515	+	protein_coding	ID1	3397	inhibitor of DNA binding 1, HLH protein	ID, bHLHb24	HGNC:5360
ENSG00000138180	129.959	-0.825039	0.16925	-4.87467	1.09e-06	0.000227658	10	93496611	93529092	+	protein_coding	CEP55	55165	centrosomal protein 55	C10orf3, CT111, MARCH, URCC6	HGNC:1161
ENSG00000085999	79.1279	-0.822911	0.166578	-4.94009	7.81e-07	0.000175995	1	46246460	46278480	+	protein_coding	RAD54L	8438	RAD54 like	HR54, RAD54A, hHR54, hRAD54	HGNC:9826
ENSG00000105011	105.045	-0.814895	0.17112	-4.76212	1.92e-06	0.000334995	19	14119511	14136613	-	protein_coding	ASF1B	55723	anti-silencing function 1B histone chaperone	CIA-II	HGNC:20996
ENSG00000081320	84.6611	-0.812848	0.171713	-4.73375	2.2e-06	0.000357457	2	196133582	196176503	-	protein_coding	STK17B	9262	serine/threonine kinase 17b	DRAK2	HGNC:11396
ENSG00000189057	102.135	-0.803781	0.1702	-4.72256	2.33e-06	0.000371535	11	59107184	59127412	+	protein_coding	FAM111B	374393	FAM111 trypsin like peptidase B	CANP, POIKTMP	HGNC:24200
ENSG00000142945	160.052	-0.801306	0.17174	-4.6658	3.07e-06	0.000448347	1	44739817	44767767	+	protein_coding	KIF2C	11004	kinesin family member 2C	CT139, KNSL6, MCAK	HGNC:6393
ENSG00000090889	326.398	-0.799811	0.170454	-4.69224	2.7e-06	0.000411527	X	70290103	70420886	+	protein_coding	KIF4A	24137	kinesin family member 4A	KIF4, KIF4G1, MRX100, XLID100	HGNC:13339
ENSG00000146670	154.165	-0.79613	0.170463	-4.6704	3.01e-06	0.000443235	11	65066299	65084164	-	protein_coding	CDCA5	113130	cell division cycle associated 5	SORORIN	HGNC:14626
ENSG00000117399	225.232	-0.795332	0.171677	-4.63273	3.61e-06	0.000507212	1	43358980	43363203	+	protein_coding	CDC20	991	cell division cycle 20	CDC20A, bA276H19.3, p55CDC	HGNC:1723
ENSG00000278588	357.575	-0.793465	0.166359	-4.7696	1.85e-06	0.000326602	6	26272930	26273412	+	protein_coding	H2BC10	8346	H2B clustered histone 10	H2B/k, H2BC4, H2BC6, H2BC7, H2BC8	HGNC:4756
ENSG00000012048	370.301	-0.780466	0.161847	-4.82226	1.42e-06	0.000266834	17	43044294	43170245	-	protein_coding	BRCA1	672	BRCA1 DNA repair associated	BRCAI, BRCC1, BROVCA1, FANCS, IRIS	HGNC:1100
ENSG00000163535	192.239	-0.780106	0.170453	-4.57666	4.72e-06	0.000627555	2	200510007	200584096	+	protein_coding	SGO2	151246	shugoshin 2	SGOL2, TRIPIN	HGNC:30812
ENSG00000134057	339.955	-0.77865	0.16378	-4.75424	1.99e-06	0.000340419	5	69167134	69178245	+	protein_coding	CCNB1	891	cyclin B1	CCNB	HGNC:1579
ENSG00000168077	1504.16	-0.776707	0.113073	-6.86909	6.46e-12	1.08e-08	8	27633867	27676776	+	protein_coding	SCARA3	51435	scavenger receptor class A member 3	APC7, CSR, CSR1, MSLR1, MSRL1	HGNC:19000
ENSG00000159259	91.9491	-0.767847	0.171361	-4.48087	7.43e-06	0.000884043	21	36385391	36419015	+	protein_coding	CHAF1B	8208	chromatin assembly factor 1 subunit B	CAF-1, CAF-IP60, CAF1, CAF1A, CAF1P60	HGNC:1911
ENSG00000143228	151.123	-0.758626	0.171706	-4.41817	9.95e-06	0.00112555	1	163266575	163355764	+	protein_coding	NUF2	83540	NUF2 component of NDC80 kinetochore complex	CDCA1, CT106, NUF2R	HGNC:14621
ENSG00000196747	505.056	-0.75685	0.161316	-4.69173	2.71e-06	0.000411527	6	27808172	27808667	+	protein_coding	H2AC13	8329	H2A clustered histone 13	H2A/c, H2AC11, H2AC15, H2AC16, H2AC17	HGNC:4725
ENSG00000111206	685.602	-0.755143	0.163317	-4.62379	3.77e-06	0.000522716	12	2857679	2877174	-	protein_coding	FOXM1	2305	forkhead box M1	FKHL16, FOXM1A, FOXM1B, FOXM1C, HFH-11	HGNC:3818
ENSG00000145386	236.986	-0.750364	0.171741	-4.36915	1.25e-05	0.00133986	4	121816443	121823883	-	protein_coding	CCNA2	890	cyclin A2	CCN1, CCNA	HGNC:1578
ENSG00000135451	164.399	-0.743576	0.171056	-4.34698	1.38e-05	0.00144151	12	49323235	49331731	+	protein_coding	TROAP	10024	trophinin associated protein	TASTIN	HGNC:12327
ENSG00000109805	200.544	-0.741847	0.171408	-4.32796	1.5e-05	0.00153969	4	17810978	17844865	+	protein_coding	NCAPG	64151	non-SMC condensin I complex subunit G	CAPG, CHCG, NY-MEL-3, YCG1	HGNC:24304
ENSG00000166451	97.0256	-0.738777	0.171337	-4.31184	1.62e-05	0.00162326	16	81006551	81033114	+	protein_coding	CENPN	55839	centromere protein N	BM039, C16orf60, CENP-N, ICEN32	HGNC:30873
ENSG00000156802	437.07	-0.732261	0.151005	-4.84924	1.24e-06	0.000251875	8	123319849	123416350	-	protein_coding	ATAD2	29028	ATPase family AAA domain containing 2	ANCCA, CT137, PRO2000	HGNC:30123
ENSG00000144554	139.857	-0.731191	0.168779	-4.33224	1.48e-05	0.00153085	3	10026369	10101932	+	protein_coding	FANCD2	2177	FA complementation group D2	FA-D2, FA4, FACD, FAD, FAD2	HGNC:3585
ENSG00000246731	108.294	-0.726586	0.170436	-4.26311	2.02e-05	0.00193117	17	74209979	74213342	-	lncRNA	MGC16275	85001	uncharacterized protein MGC16275
ENSG00000182010	104.681	-0.72336	0.169504	-4.26752	1.98e-05	0.00190553	10	62183034	62268844	-	protein_coding	RTKN2	219790	rhotekin 2	PLEKHK1, bA531F24.1	HGNC:19364
ENSG00000100297	329.468	-0.718625	0.164627	-4.36518	1.27e-05	0.00134523	22	35400133	35425431	+	protein_coding	MCM5	4174	minichromosome maintenance complex component 5	CDC46, MGORS8, P1-CDC46	HGNC:6948
ENSG00000138182	335.1	-0.71712	0.1519	-4.72099	2.35e-06	0.000371535	10	89701589	89774939	+	protein_coding	KIF20B	9585	kinesin family member 20B	CT90, KRMP1, MPHOSPH1, MPP-1, MPP1	HGNC:7212
ENSG00000101412	242.937	-0.717068	0.168472	-4.2563	2.08e-05	0.00196584	20	33675476	33686385	-	protein_coding	E2F1	1869	E2F transcription factor 1	E2F-1, RBAP1, RBBP3, RBP3	HGNC:3113
ENSG00000076382	291.49	-0.715396	0.167161	-4.27969	1.87e-05	0.0018277	17	28577564	28599025	-	protein_coding	SPAG5	10615	sperm associated antigen 5	DEEPEST, MAP126, hMAP126	HGNC:13452
ENSG00000068489	290.758	-0.709345	0.165328	-4.29052	1.78e-05	0.00176365	17	59155731	59206709	+	protein_coding	PRR11	55771	proline rich 11		HGNC:25619
ENSG00000164611	547.53	-0.706009	0.150252	-4.69884	2.62e-06	0.000409887	5	160421854	160428739	+	protein_coding	PTTG1	9232	PTTG1 regulator of sister chromatid separation, securin	EAP1, HPTTG, PTTG, TUTR1	HGNC:9690
ENSG00000088325	1262.22	-0.699483	0.171715	-4.07352	4.63e-05	0.00384771	20	31739270	31801805	+	protein_coding	TPX2	22974	TPX2 microtubule nucleation factor	C20orf1, C20orf2, DIL-2, DIL2, FLS353	HGNC:1249
ENSG00000168078	86.9125	-0.699314	0.160008	-4.37051	1.24e-05	0.00133986	8	27809623	27838082	-	protein_coding	PBK	55872	PDZ binding kinase	CT84, HEL164, Nori-3, SPK, TOPK	HGNC:18282
ENSG00000164104	1369.21	-0.698059	0.127598	-5.47076	4.48e-08	1.57e-05	4	173331375	173334432	-	protein_coding	HMGB2	3148	high mobility group box 2	HMG2	HGNC:5000
ENSG00000125820	1339.72	-0.695029	0.129706	-5.35849	8.39e-08	2.58e-05	20	21511016	21514064	-	protein_coding	NKX2-2	4821	NK2 homeobox 2	NKX2.2, NKX2B	HGNC:7835
ENSG00000123080	111.557	-0.693875	0.169386	-4.09642	4.2e-05	0.00358528	1	50960744	50974634	+	protein_coding	CDKN2C	1031	cyclin dependent kinase inhibitor 2C	INK4C, p18, p18-INK4C	HGNC:1789
ENSG00000111665	185.665	-0.689076	0.171737	-4.01239	6.01e-05	0.00465959	12	6844792	6851292	-	protein_coding	CDCA3	83461	cell division cycle associated 3	GRCC8, TOME-1, TOME1	HGNC:14624
ENSG00000091651	250.263	-0.688053	0.153836	-4.47265	7.73e-06	0.000907685	16	46689642	46698394	+	protein_coding	ORC6	23594	origin recognition complex subunit 6	ORC6L	HGNC:17151
ENSG00000184221	160.433	-0.678409	0.169999	-3.99066	6.59e-05	0.00500453	21	33070140	33072413	+	protein_coding	OLIG1	116448	oligodendrocyte transcription factor 1	BHLHB6, BHLHE21	HGNC:16983
ENSG00000135476	147.596	-0.675215	0.168414	-4.00926	6.09e-05	0.00467358	12	53268298	53293638	+	protein_coding	ESPL1	9700	extra spindle pole bodies like 1, separase	ESP1, SEPA	HGNC:16856
ENSG00000139354	204.924	-0.67481	0.171303	-3.93927	8.17e-05	0.00599583	12	100573682	100628288	+	protein_coding	GAS2L3	283431	growth arrest specific 2 like 3	G2L3	HGNC:27475
ENSG00000174371	87.4196	-0.670091	0.164885	-4.064	4.82e-05	0.00394278	1	241847966	241895148	+	protein_coding	EXO1	9156	exonuclease 1	HEX1, hExoI	HGNC:3511
ENSG00000102384	95.082	-0.665238	0.171739	-3.87354	0.000107266	0.00746839	X	101098187	101166126	+	protein_coding	CENPI	2491	centromere protein I	CENP-I, FSHPRH1, LRPR1	HGNC:3968
ENSG00000114346	534.845	-0.664645	0.146685	-4.53111	5.87e-06	0.000760686	3	172750681	172821474	+	protein_coding	ECT2	1894	epithelial cell transforming 2	ARHGEF31	HGNC:3155
ENSG00000166851	355.055	-0.662927	0.169363	-3.91424	9.07e-05	0.00649466	16	23677655	23690367	+	protein_coding	PLK1	5347	polo like kinase 1	PLK, STPK13	HGNC:9077
ENSG00000175063	211.775	-0.654574	0.171701	-3.81229	0.000137684	0.00912174	20	45812575	45816957	+	protein_coding	UBE2C	11065	ubiquitin conjugating enzyme E2 C	UBCH10, dJ447F3.2	HGNC:15937
ENSG00000167513	162.793	-0.653884	0.171724	-3.80777	0.000140227	0.00920904	16	88803788	88809258	+	protein_coding	CDT1	81620	chromatin licensing and DNA replication factor 1	DUP, RIS2	HGNC:24576
ENSG00000117525	556.062	-0.65355	0.144886	-4.51077	6.46e-06	0.000817654	1	94529172	94541759	-	protein_coding	F3	2152	coagulation factor III, tissue factor	CD142, TF, TFA	HGNC:3541
ENSG00000131470	381.62	-0.646615	0.156312	-4.13669	3.52e-05	0.00308089	17	42572309	42577831	-	protein_coding	PSMC3IP	29893	PSMC3 interacting protein	GT198, HOP2, HUMGT198A, ODG3, TBPIP	HGNC:17928
ENSG00000164109	123.124	-0.646548	0.17164	-3.76688	0.000165299	0.0104014	4	120055622	120066858	-	protein_coding	MAD2L1	4085	mitotic arrest deficient 2 like 1	HSMAD2, MAD2	HGNC:6763
ENSG00000213347	129.982	-0.64652	0.17154	-3.76892	0.000163959	0.0103636	5	177301460	177312757	-	protein_coding	MXD3	83463	MAX dimerization protein 3	BHLHC13, MAD3, MYX	HGNC:14008
ENSG00000073111	654.589	-0.645137	0.149531	-4.31441	1.6e-05	0.00161526	3	127598409	127622436	+	protein_coding	MCM2	4171	minichromosome maintenance complex component 2	BM28, CCNL1, CDCL1, D3S3194, DFNA70	HGNC:6944
ENSG00000167670	367.971	-0.641706	0.161374	-3.97652	6.99e-05	0.00520636	19	4402639	4445018	+	protein_coding	CHAF1A	10036	chromatin assembly factor 1 subunit A	CAF-1, CAF1, CAF1B, CAF1P150, P150	HGNC:1910
ENSG00000113810	1501.39	-0.635621	0.143593	-4.42654	9.58e-06	0.00109099	3	160399273	160434954	+	protein_coding	SMC4	10051	structural maintenance of chromosomes 4	CAP-C, CAPC, SMC-4, SMC4L1	HGNC:14013
ENSG00000166881	421.754	-0.632445	0.138232	-4.57523	4.76e-06	0.000627555	12	57055642	57088063	-	protein_coding	NEMP1	23306	nuclear envelope integral membrane protein 1	TMEM194, TMEM194A	HGNC:29001
ENSG00000154920	64.1966	-0.631619	0.168856	-3.74058	0.000183595	0.0111334	17	50373219	50381483	+	protein_coding	EME1	146956	essential meiotic structure-specific endonuclease 1	MMS4L, SLX2A	HGNC:24965
ENSG00000170312	212.142	-0.629458	0.170832	-3.68467	0.000229002	0.0131449	10	60778330	60794852	+	protein_coding	CDK1	983	cyclin dependent kinase 1	CDC2, CDC28A, P34CDC2	HGNC:1722
ENSG00000151725	83.5157	-0.628254	0.170065	-3.6942	0.000220577	0.0128079	4	184694084	184734130	-	protein_coding	CENPU	79682	centromere protein U	CENP50, CENPU50, KLIP1, MLF1IP, PBIP1	HGNC:21348
ENSG00000131153	175.195	-0.612704	0.171716	-3.56813	0.000359537	0.0191063	16	85676197	85690073	-	protein_coding	GINS2	51659	GINS complex subunit 2	HSPC037, PSF2, Pfs2	HGNC:24575
ENSG00000148826	3688.52	-0.612283	0.114363	-5.35386	8.61e-08	2.59e-05	10	132783178	132786147	-	protein_coding	NKX6-2	84504	NK6 homeobox 2	GTX, NKX6.2, NKX6B, SPAX8	HGNC:19321
ENSG00000129810	95.3167	-0.610937	0.164155	-3.72171	0.000197879	0.0116702	3	20160592	20186206	-	protein_coding	SGO1	151648	shugoshin 1	CAID, NY-BR-85, SGO, SGOL1	HGNC:25088
ENSG00000111247	83.0676	-0.609068	0.169795	-3.58709	0.000334393	0.018155	12	4538797	4560047	+	protein_coding	RAD51AP1	10635	RAD51 associated protein 1	PIR51	HGNC:16956
ENSG00000089169	555.498	-0.607805	0.144826	-4.19681	2.71e-05	0.00245247	12	112570379	112898881	+	protein_coding	RPH3A	22895	rabphilin 3A		HGNC:17056
ENSG00000214688	226.676	-0.604977	0.154118	-3.92542	8.66e-05	0.00628273	10	71711700	71737824	-	protein_coding	C10orf105	414152	chromosome 10 open reading frame 105		HGNC:20304
ENSG00000143355	143.685	-0.604567	0.171608	-3.52295	0.000426778	0.0216835	1	197911901	197935478	+	protein_coding	LHX9	56956	LIM homeobox 9		HGNC:14222
ENSG00000267041	210.228	-0.603369	0.162029	-3.72383	0.00019622	0.0116455	19	36714382	36772825	-	protein_coding	ZNF850	342892	zinc finger protein 850	ZNF850P	HGNC:27994
ENSG00000024526	128.009	-0.602485	0.170902	-3.52532	0.00042297	0.0215629	1	68474151	68497221	-	protein_coding	DEPDC1	55635	DEP domain containing 1	DEP.8, DEPDC1-V2, DEPDC1A, SDP35	HGNC:22949
ENSG00000231764	1108.59	-0.602432	0.126904	-4.74713	2.06e-06	0.000344759	7	96955140	97014088	-	lncRNA	DLX6-AS1		DLX6 antisense RNA 1
ENSG00000186897	398.673	-0.600996	0.165241	-3.6371	0.00027573	0.0154152	12	49332408	49337188	-	protein_coding	C1QL4	338761	complement C1q like 4	C1QTNF11, CTRP11	HGNC:31416
ENSG00000066279	573.863	-0.599733	0.168304	-3.56338	0.000366103	0.0192512	1	197084120	197146694	-	protein_coding	ASPM	259266	assembly factor for spindle microtubules	ASP, Calmbp1, MCPH5	HGNC:19048
ENSG00000178999	80.4449	-0.599163	0.168452	-3.55687	0.000375304	0.0196662	17	8204732	8210600	-	protein_coding	AURKB	9212	aurora kinase B	AIK2, AIM-1, AIM1, ARK-2, ARK2	HGNC:11390
ENSG00000008441	3468.65	-0.597512	0.123775	-4.8274	1.38e-06	0.000266834	19	12995474	13098796	+	protein_coding	NFIX	4784	nuclear factor I X	CTF, MALNS, MRSHSS, NF-I/X, NF1-X	HGNC:7788
ENSG00000160957	238.213	-0.59564	0.167085	-3.56489	0.000364003	0.0192079	8	144511287	144517845	-	protein_coding	RECQL4	9401	RecQ like helicase 4	RECQ4	HGNC:9949
ENSG00000182492	309.262	-0.59271	0.158293	-3.74439	0.000180836	0.0110774	X	153494979	153509546	+	protein_coding	BGN	633	biglycan	DSPG1, MRLS, PG-S1, PGI, SEMDX	HGNC:1044
ENSG00000136492	93.9591	-0.584553	0.171552	-3.40745	0.00065574	0.0293502	17	61679138	61863559	-	protein_coding	BRIP1	83990	BRCA1 interacting helicase 1	BACH1, FANCJ, OF	HGNC:20473
ENSG00000080986	114.961	-0.582672	0.168816	-3.45152	0.000557428	0.0264453	18	2571556	2616635	+	protein_coding	NDC80	10403	NDC80 kinetochore complex component	HEC, HEC1, HsHec1, KNTC2, TID3	HGNC:16909
ENSG00000173376	1448.61	-0.582437	0.120711	-4.82505	1.4e-06	0.000266834	4	121035612	121073021	-	protein_coding	NDNF	79625	neuron derived neurotrophic factor	C4orf31, HH25, NORD	HGNC:26256
ENSG00000131747	1502.32	-0.582132	0.167351	-3.4785	0.000504221	0.0248622	17	40388524	40417896	-	protein_coding	TOP2A	7153	DNA topoisomerase II alpha	TOP2, TOP2alpha, TOPIIA, TP2A	HGNC:11989
ENSG00000176890	714.992	-0.581427	0.157729	-3.68624	0.000227593	0.0131141	18	657652	673578	+	protein_coding	TYMS	7298	thymidylate synthetase	HST422, TMS, TS	HGNC:12441
ENSG00000205927	217.678	-0.579707	0.160536	-3.61108	0.000304923	0.0168593	21	33025934	33029196	+	protein_coding	OLIG2	10215	oligodendrocyte transcription factor 2	BHLHB1, OLIGO2, PRKCBP2, RACK17, bHLHe19	HGNC:9398
ENSG00000197153	261.335	-0.578986	0.167995	-3.44645	0.000568002	0.026778	6	27890314	27893106	-	protein_coding	H3C12	8356	H3 clustered histone 12	H3/j, H3C1, H3C10, H3C11, H3C2	HGNC:4774
ENSG00000175697	104.587	-0.578652	0.171664	-3.37083	0.000749409	0.0317475	3	120164644	120285222	-	protein_coding	GPR156	165829	G protein-coupled receptor 156	GABABL, PGR28	HGNC:20844
ENSG00000187068	405.598	-0.577426	0.142633	-4.04833	5.16e-05	0.00408326	3	185076837	185153060	-	protein_coding	C3orf70	285382	chromosome 3 open reading frame 70		HGNC:33731
ENSG00000134690	135.158	-0.576796	0.171731	-3.35872	0.000783047	0.0329281	1	37692480	37709719	+	protein_coding	CDCA8	55143	cell division cycle associated 8	BOR, BOREALIN, DasraB, MESRGP	HGNC:14629
ENSG00000163362	66.134	-0.572878	0.170836	-3.35337	0.00079834	0.0332904	1	200891047	200915742	+	protein_coding	INAVA	55765	innate immunity activator	C1orf106	HGNC:25599
ENSG00000123219	94.7243	-0.570538	0.169208	-3.37182	0.00074674	0.0317238	5	65517765	65563168	-	protein_coding	CENPK	64105	centromere protein K	AF5alpha, CENP-K, FKSG14, P33, Solt	HGNC:29479
ENSG00000147588	7756.34	-0.569	0.113272	-5.02329	5.08e-07	0.000119355	8	81440325	81447439	-	protein_coding	PMP2	5375	peripheral myelin protein 2	CMT1G, FABP8, M-FABP, MP2, P2	HGNC:9117
ENSG00000164087	122.375	-0.568201	0.17152	-3.31274	0.000923869	0.0362769	3	52075225	52154690	-	protein_coding	POC1A	25886	POC1 centriolar protein A	PIX2, SOFT, WDR51A	HGNC:24488
ENSG00000138696	371.177	-0.566211	0.147273	-3.84464	0.000120728	0.00829056	4	94757954	95158448	+	protein_coding	BMPR1B	658	bone morphogenetic protein receptor type 1B	ALK-6, ALK6, AMD3, AMDD, BDA1D	HGNC:1077
ENSG00000138778	565.924	-0.565549	0.168783	-3.35075	0.000805935	0.0333847	4	103105348	103198445	-	protein_coding	CENPE	1062	centromere protein E	CENP-E, KIF10, MCPH13, PPP1R61	HGNC:1856
ENSG00000153993	68.3889	-0.561171	0.167952	-3.34126	0.000834001	0.0338987	7	84995552	85187056	-	protein_coding	SEMA3D	223117	semaphorin 3D	Sema-Z2, coll-2	HGNC:10726
ENSG00000121621	116.103	-0.560553	0.171734	-3.26408	0.00109821	0.040831	11	28020618	28108156	-	protein_coding	KIF18A	81930	kinesin family member 18A	MS-KIF18A, PPP1R99	HGNC:29441
ENSG00000142731	125.567	-0.558028	0.171529	-3.25326	0.00114089	0.0415762	4	127880892	127899224	+	protein_coding	PLK4	10733	polo like kinase 4	MCCRP2, SAK, STK18	HGNC:11397
ENSG00000196787	1513.79	-0.557588	0.141341	-3.94499	7.98e-05	0.00588319	6	27133042	27133535	+	protein_coding	H2AC11	8969	H2A clustered histone 11	H2A.1b, H2A/p, H2AC13, H2AC15, H2AC16	HGNC:4737
ENSG00000197442	181.971	-0.556395	0.167759	-3.31663	0.000911091	0.035963	6	136557045	136792477	-	protein_coding	MAP3K5	4217	mitogen-activated protein kinase kinase kinase 5	ASK1, MAPKKK5, MEKK5	HGNC:6857
ENSG00000183856	280.595	-0.555152	0.152811	-3.63293	0.000280223	0.0156084	1	156525404	156572604	-	protein_coding	IQGAP3	128239	IQ motif containing GTPase activating protein 3		HGNC:20669
ENSG00000112118	596.032	-0.554562	0.145199	-3.81933	0.000133814	0.00898403	6	52264013	52284881	-	protein_coding	MCM3	4172	minichromosome maintenance complex component 3	HCC5, P1-MCM3, P1.h, RLFB	HGNC:6945
ENSG00000186638	454.697	-0.549622	0.14447	-3.8044	0.000142148	0.00929389	9	34252379	34329268	-	protein_coding	KIF24	347240	kinesin family member 24	C9orf48, bA571F15.4	HGNC:19916
ENSG00000165490	47.3668	-0.549103	0.160045	-3.43094	0.000601496	0.0279194	11	82899974	82958277	+	protein_coding	DDIAS	220042	DNA damage induced apoptosis suppressor	C11orf82, noxin	HGNC:26351
ENSG00000146648	934.458	-0.546873	0.114649	-4.76995	1.84e-06	0.000326602	7	55019016	55211628	+	protein_coding	EGFR	1956	epidermal growth factor receptor	ERBB, ERBB1, ERRP, HER1, NISBD2	HGNC:3236
ENSG00000228716	588.195	-0.544974	0.162846	-3.34656	0.000818213	0.0335153	5	80626225	80654983	-	protein_coding	DHFR	1719	dihydrofolate reductase	DHFRP1, DYR	HGNC:2861
ENSG00000214402	177.495	-0.544444	0.1667	-3.26601	0.00109074	0.0407038	9	136981903	136986410	+	protein_coding	LCNL1	401562	lipocalin like 1		HGNC:34436
ENSG00000075702	228.881	-0.542623	0.169529	-3.20077	0.00137059	0.0476034	19	36054648	36105108	+	protein_coding	WDR62	284403	WD repeat domain 62	C19orf14, MCPH2	HGNC:24502
ENSG00000188486	1419.74	-0.540608	0.127947	-4.22524	2.39e-05	0.00218719	11	119093873	119095465	-	protein_coding	H2AX	3014	H2A.X variant histone	H2A.X, H2A/X, H2AFX	HGNC:4739
ENSG00000101773	408.126	-0.54016	0.151517	-3.56503	0.000363819	0.0192079	18	22798260	23026488	+	protein_coding	RBBP8	5932	RB binding protein 8, endonuclease	COM1, CTIP, JWDS, RIM, SAE2	HGNC:9891
ENSG00000197971	893.537	-0.539388	0.155351	-3.47207	0.000516468	0.0252181	18	76978826	77133683	-	protein_coding	MBP	4155	myelin basic protein		HGNC:6925
ENSG00000281327	42.5867	-0.536589	0.156919	-3.41953	0.000627299	0.0286746	5	82807474	82860008	-	lncRNA	LINC01338		long intergenic non-protein coding RNA 1338
ENSG00000138587	330.244	-0.535109	0.151383	-3.53481	0.000408071	0.0209453	15	56421543	56465137	-	protein_coding	MNS1	55329	meiosis specific nuclear structural 1	HTX9, SPATA40	HGNC:29636
ENSG00000178202	262.454	-0.533461	0.157625	-3.38436	0.000713434	0.0309197	11	108472111	108498384	-	protein_coding	POGLUT3	143888	protein O-glucosyltransferase 3	KDELC2	HGNC:28496
ENSG00000111799	61.8637	-0.531676	0.166692	-3.18958	0.00142481	0.0486007	6	75084325	75206267	-	protein_coding	COL12A1	1303	collagen type XII alpha 1 chain	BA209D8.1, BTHLM2, COL12A1L, DJ234P15.1, EDSMYP	HGNC:2188
ENSG00000245526	3280.64	-0.523214	0.112677	-4.64349	3.43e-06	0.000486042	5	88507545	88691057	-	lncRNA	LINC00461	645323	long intergenic non-protein coding RNA 461	ECONEXIN, EyeLinc1, NDIME, VISC	HGNC:42810
ENSG00000111445	391.717	-0.522135	0.140886	-3.70608	0.000210492	0.0123175	12	118013587	118033130	+	protein_coding	RFC5	5985	replication factor C subunit 5	RFC36	HGNC:9973
ENSG00000146918	360.183	-0.51926	0.146816	-3.53681	0.000404985	0.0209298	7	158631168	158704804	-	protein_coding	NCAPG2	54892	non-SMC condensin II complex subunit G2	3KS, CAP-G2, CAPG2, LUZP5, MTB	HGNC:21904
ENSG00000134291	1038.85	-0.518966	0.127451	-4.07188	4.66e-05	0.00385348	12	47963568	47968878	+	protein_coding	TMEM106C	79022	transmembrane protein 106C		HGNC:28775
ENSG00000125462	9528.4	-0.515493	0.106751	-4.82895	1.37e-06	0.000266834	1	156404249	156456763	-	lncRNA	MIR9-1HG	10485	MIR9-1 host gene	C1orf61, CROC4	HGNC:30780
ENSG00000161800	563.103	-0.515271	0.146867	-3.50843	0.000450762	0.0226723	12	49976922	50033136	-	protein_coding	RACGAP1	29127	Rac GTPase activating protein 1	CDAN3B, CYK4, HsCYK-4, ID-GAP, MgcRacGAP	HGNC:9804
ENSG00000126861	406.721	-0.514596	0.157179	-3.27395	0.00106055	0.0399741	17	31272012	31297539	-	protein_coding	OMG	4974	oligodendrocyte myelin glycoprotein	OMGP	HGNC:8135
ENSG00000197415	1582.8	-0.51407	0.10861	-4.73316	2.21e-06	0.000357457	3	157259741	157533619	-	protein_coding	VEPH1	79674	ventricular zone expressed PH domain containing 1	MELT, VEPH	HGNC:25735
ENSG00000123374	273.725	-0.513978	0.155677	-3.30156	0.000961471	0.0372669	12	55966780	55972789	+	protein_coding	CDK2	1017	cyclin dependent kinase 2	CDKN2, p33(CDK2)	HGNC:1771
ENSG00000041982	10702.8	-0.512732	0.111495	-4.5987	4.25e-06	0.000576007	9	115019574	115118257	-	protein_coding	TNC	3371	tenascin C	150-225, DFNA56, GMEM, GP, HXB	HGNC:5318
ENSG00000074047	367.867	-0.510577	0.153484	-3.32658	0.000879186	0.0351651	2	120735622	120992653	+	protein_coding	GLI2	2736	GLI family zinc finger 2	CJS, HPE9, PHS2, THP1, THP2	HGNC:4318
ENSG00000049541	347.003	-0.508361	0.149151	-3.40836	0.00065354	0.0293391	7	74231498	74254458	-	protein_coding	RFC2	5982	replication factor C subunit 2	RFC40	HGNC:9970
ENSG00000196517	2709.61	-0.506594	0.116383	-4.35283	1.34e-05	0.00141339	1	43991499	44031467	-	protein_coding	SLC6A9	6536	solute carrier family 6 member 9	GCENSG, GLYT1	HGNC:11056
ENSG00000218336	1006.52	-0.505901	0.132517	-3.81763	0.00013474	0.00900601	4	182143986	182803024	+	protein_coding	TENM3	55714	teneurin transmembrane protein 3	MCOPCB9, MCOPS15, ODZ3, TEN3, TNM3	HGNC:29944
ENSG00000188338	1083.32	-0.49986	0.120771	-4.1389	3.49e-05	0.00306921	3	50205245	50221486	+	protein_coding	SLC38A3	10991	solute carrier family 38 member 3	G17, NAT1, SN1, SNAT3	HGNC:18044
ENSG00000203814	1604	-0.499635	0.136718	-3.65449	0.000257689	0.014624	1	149782688	149812373	-	protein_coding	H2BC18	440689	H2B clustered histone 18	HIST2H2BF	HGNC:24700
ENSG00000164796	581.8	-0.498759	0.146299	-3.40918	0.000651587	0.0293391	8	112222927	113436939	-	protein_coding	CSMD3	114788	CUB and Sushi multiple domains 3		HGNC:19291
ENSG00000144847	654.385	-0.498396	0.130704	-3.81317	0.000137196	0.00912174	3	118900556	119146068	-	protein_coding	IGSF11	152404	immunoglobulin superfamily member 11	BT-IgSF, BTIGSF, CT119, CXADRL1, Igsf13	HGNC:16669
ENSG00000112984	311.087	-0.494611	0.153305	-3.22631	0.00125396	0.0441733	5	138178718	138187723	+	protein_coding	KIF20A	10112	kinesin family member 20A	MKLP2, RAB6KIFL, RCM6	HGNC:9787
ENSG00000111602	1276.69	-0.494424	0.129435	-3.81985	0.000133531	0.00898403	12	56416362	56449426	-	protein_coding	TIMELESS	8914	timeless circadian regulator	TIM, TIM1, hTIM	HGNC:11813
ENSG00000007174	775.573	-0.490872	0.151019	-3.25041	0.0011524	0.0417611	17	11598469	11969748	+	protein_coding	DNAH9	1770	dynein axonemal heavy chain 9	CILD40, DNAH17L, DNEL1, DYH9, Dnahc9	HGNC:2953
ENSG00000167900	44.9866	-0.490333	0.153713	-3.18993	0.00142306	0.0486007	17	78174090	78187233	-	protein_coding	TK1	7083	thymidine kinase 1	TK2	HGNC:11830
ENSG00000123560	4250.63	-0.488714	0.111631	-4.37795	1.2e-05	0.00131509	X	103773717	103792619	+	protein_coding	PLP1	5354	proteolipid protein 1	GPM6C, HLD1, MMPL, PLP, PLP/DM20	HGNC:9086
ENSG00000147862	3450.73	-0.488615	0.1057	-4.62266	3.79e-06	0.000522716	9	14081842	14398983	-	protein_coding	NFIB	4781	nuclear factor I B	CTF, HMGIC/NFIB, MACID, NF-I/B, NF1-B	HGNC:7785
ENSG00000109066	1139.8	-0.488066	0.119124	-4.09711	4.18e-05	0.00358528	17	74776498	74839753	+	protein_coding	TMEM104	54868	transmembrane protein 104		HGNC:25984
ENSG00000258498	674.241	-0.485824	0.150315	-3.23204	0.00122912	0.043596	14	101552220	101560438	-	lncRNA	DIO3OS	64150	DIO3 opposite strand upstream RNA	C14orf134, DIO3-AS1, DIO3-OS, NCRNA00041	HGNC:20348
ENSG00000077585	2401.34	-0.484537	0.108566	-4.46305	8.08e-06	0.000934762	1	236142504	236221865	+	protein_coding	GPR137B	7107	G protein-coupled receptor 137B	TM7SF1	HGNC:11862
ENSG00000126787	215.525	-0.48159	0.145202	-3.31669	0.000910894	0.035963	14	55148111	55191608	-	protein_coding	DLGAP5	9787	DLG associated protein 5	DLG7, HURP	HGNC:16864
ENSG00000198840	27828.6	-0.47768	0.112649	-4.24044	2.23e-05	0.00208378	MT	10058	10404	+	protein_coding	MT-ND3	4537	NADH dehydrogenase subunit 3	MTND3	HGNC:7458
ENSG00000138496	716.948	-0.475305	0.123239	-3.85676	0.000114898	0.0079264	3	122527923	122564577	-	protein_coding	PARP9	83666	poly(ADP-ribose) polymerase family member 9	ARTD9, BAL, BAL1, MGC:7868	HGNC:24118
ENSG00000112312	318.467	-0.472867	0.14863	-3.18149	0.00146518	0.0498083	6	24774930	24786099	+	protein_coding	GMNN	51053	geminin DNA replication inhibitor	Gem, MGORS6	HGNC:17493
ENSG00000187837	3506.44	-0.47231	0.105072	-4.49509	6.95e-06	0.000857212	6	26055739	26056470	-	protein_coding	H1-2	3006	H1.2 linker histone, cluster member	H1.2, H1C, H1F2, H1s-1, HIST1H1C	HGNC:4716
ENSG00000198822	367.626	-0.471785	0.141381	-3.33697	0.000846974	0.034241	7	86643908	86864879	+	protein_coding	GRM3	2913	glutamate metabotropic receptor 3	GLUR3, GPRC1C, MGLUR3, mGlu3	HGNC:4595
ENSG00000095587	510.495	-0.46981	0.144724	-3.24625	0.00116938	0.0422747	10	96364607	96513926	-	protein_coding	TLL2	7093	tolloid like 2		HGNC:11844
ENSG00000043355	664.908	-0.466447	0.137856	-3.38358	0.000715477	0.0309197	13	99981783	99986765	+	protein_coding	ZIC2	7546	Zic family member 2	HPE5	HGNC:12873
ENSG00000198756	1283.03	-0.465988	0.112982	-4.12444	3.72e-05	0.00323062	1	183929853	184037729	-	protein_coding	COLGALT2	23127	collagen beta(1-O)galactosyltransferase 2	C1orf17, ColGalT 2, GLT25D2	HGNC:16790
ENSG00000006634	316.995	-0.460604	0.143992	-3.19882	0.00137989	0.0478162	7	87876215	87909553	+	protein_coding	DBF4	10926	DBF4 zinc finger	ASK, CHIF, DBF4A, ZDBF1	HGNC:17364
ENSG00000115252	720.44	-0.456858	0.14036	-3.2549	0.00113433	0.0415762	2	182140035	182523192	-	protein_coding	PDE1A	5136	phosphodiesterase 1A	CAM-PDE 1A, CAM-PDE-1A, HCAM-1, HCAM1, HSPDE1A	HGNC:8774
ENSG00000123104	3394.36	-0.456336	0.0960519	-4.75093	2.02e-06	0.000342147	12	26335351	26833194	-	protein_coding	ITPR2	3709	inositol 1,4,5-trisphosphate receptor type 2	ANHD, CFAP48, INSP3R2, IP3R2	HGNC:6181
ENSG00000149503	1004.21	-0.454956	0.126248	-3.60365	0.000313777	0.0172853	11	62123997	62153169	+	protein_coding	INCENP	3619	inner centromere protein		HGNC:6058
ENSG00000114450	1978.78	-0.454802	0.101306	-4.4894	7.14e-06	0.00086624	3	179396087	179451476	-	protein_coding	GNB4	59345	G protein subunit beta 4	CMTD1F, HG2B	HGNC:20731
ENSG00000196767	837.305	-0.443868	0.129574	-3.42561	0.000613426	0.028126	X	83508289	83512127	+	protein_coding	POU3F4	5456	POU class 3 homeobox 4	BRAIN-4, BRN-4, BRN4, DFN3, DFNX2	HGNC:9217
ENSG00000100427	9425.31	-0.438541	0.0797447	-5.49931	3.81e-08	1.43e-05	22	50059390	50085426	-	protein_coding	MLC1	23209	modulator of VRAC current 1	LVM, MLC, VL	HGNC:17082
ENSG00000260807	464.841	-0.437603	0.134491	-3.25378	0.00113879	0.0415762	16	975760	981596	-	lncRNA	CEROX1	115804232	cytoplasmic endogenous regulator of oxidative phosphorylation 1		HGNC:53928
ENSG00000092969	874.454	-0.432517	0.133911	-3.22988	0.00123843	0.043823	1	218345335	218444619	+	protein_coding	TGFB2	7042	transforming growth factor beta 2	G-TSF, LDS4, TGF-beta2	HGNC:11768
ENSG00000180596	1178.43	-0.429442	0.13204	-3.25235	0.00114455	0.0415772	6	26114872	26123926	-	protein_coding	H2BC4	8347	H2B clustered histone 4	H2B.1, H2B/l, H2BC10, H2BC6, H2BC7	HGNC:4757
ENSG00000177807	1568.01	-0.426907	0.127128	-3.35808	0.000784853	0.0329281	1	159998650	160070160	-	protein_coding	KCNJ10	3766	potassium inwardly rectifying channel subfamily J member 10	BIRK-10, KCNJ13-PEN, KIR1.2, KIR4.1, SESAME	HGNC:6256
ENSG00000151012	1614.69	-0.418425	0.127363	-3.2853	0.00101875	0.0388859	4	138164096	138242349	-	protein_coding	SLC7A11	23657	solute carrier family 7 member 11	CCBR1, xCT	HGNC:11059
ENSG00000005513	1051.12	-0.418206	0.119916	-3.48748	0.000487597	0.0242012	16	981769	986979	+	protein_coding	SOX8	30812	SRY-box transcription factor 8		HGNC:11203
ENSG00000145604	678.148	-0.417643	0.12478	-3.34705	0.000816761	0.0335153	5	36151988	36196849	+	protein_coding	SKP2	6502	S-phase kinase associated protein 2	FBL1, FBXL1, FLB1, p45	HGNC:10901
ENSG00000135069	2891.65	-0.414488	0.110741	-3.74286	0.000181935	0.0110774	9	78297124	78330093	+	protein_coding	PSAT1	29968	phosphoserine aminotransferase 1	EPIP, NLS2, PSA, PSAT, PSATD	HGNC:19129
ENSG00000228253	67947.5	-0.411539	0.0937097	-4.39164	1.12e-05	0.00125322	MT	8365	8572	+	protein_coding	MT-ATP8	4509	ATP synthase F0 subunit 8	ATPase8, MTATP8	HGNC:7415
ENSG00000101224	1519	-0.407516	0.120063	-3.39419	0.000688308	0.0304455	20	3786771	3806121	+	protein_coding	CDC25B	994	cell division cycle 25B		HGNC:1726
ENSG00000212907	79884.7	-0.404963	0.11456	-3.53496	0.000407844	0.0209453	MT	10469	10766	+	protein_coding	MT-ND4L	4539	NADH dehydrogenase subunit 4L	MTND4L	HGNC:7460
ENSG00000173915	1430.12	-0.402691	0.108905	-3.69764	0.000217612	0.0126847	10	103389040	103396492	-	protein_coding	ATP5MK	84833	ATP synthase membrane subunit k	AGP, ATP5MD, DAPIT, HCVFTP2, MC5DN6	HGNC:30889
ENSG00000113645	1251.44	-0.397912	0.121056	-3.28699	0.00101263	0.0387505	5	168291644	168472303	+	protein_coding	WWC1	23286	WW and C2 domain containing 1	HBEBP3, HBEBP36, KIBRA, MEMRYQTL, PPP1R168	HGNC:29435
ENSG00000128050	2493.13	-0.397892	0.0956585	-4.1595	3.19e-05	0.00282148	4	56435740	56464578	+	protein_coding	PAICS	10606	phosphoribosylaminoimidazole carboxylase and phosphoribosylaminoimidazolesuccinocarboxamide synthase	ADE2, ADE2H1, AIRC, PAIS	HGNC:8587
ENSG00000121966	2188.03	-0.395818	0.116107	-3.40907	0.000651846	0.0293391	2	136114348	136118149	-	protein_coding	CXCR4	7852	C-X-C motif chemokine receptor 4	CD184, D2S201E, FB22, HM89, HSY3RR	HGNC:2561
ENSG00000153904	6503.75	-0.394748	0.105752	-3.73276	0.000189396	0.0113933	1	85318480	85578363	-	protein_coding	DDAH1	23576	dimethylarginine dimethylaminohydrolase 1	DDAH, DDAH-1, DDAHI, HEL-S-16	HGNC:2715
ENSG00000111783	5895.54	-0.393778	0.118968	-3.30994	0.000933149	0.0365459	12	106583003	106762803	+	protein_coding	RFX4	5992	regulatory factor X4	NYD-SP10	HGNC:9985
ENSG00000087116	1541.53	-0.390313	0.110985	-3.51681	0.000436767	0.0220983	5	179110852	179345461	-	protein_coding	ADAMTS2	9509	ADAM metallopeptidase with thrombospondin type 1 motif 2	ADAM-TS2, ADAMTS-2, ADAMTS-3, EDSDERMS, NPI	HGNC:218
ENSG00000233822	1027.47	-0.383646	0.120602	-3.1811	0.00146719	0.0498083	6	27838544	27855709	+	protein_coding	H2BC15	8341	H2B clustered histone 15	H2B/d, H2BFD, HIST1H2BN	HGNC:4749
ENSG00000157833	4821.35	-0.383636	0.0918494	-4.17679	2.96e-05	0.00266241	2	26173087	26189663	+	protein_coding	GAREM2	150946	GRB2 associated regulator of MAPK1 subtype 2	FAM59B, GAREML	HGNC:27172
ENSG00000163623	1127.49	-0.381446	0.116493	-3.27442	0.00105879	0.0399741	4	84491984	84499292	-	protein_coding	NKX6-1	4825	NK6 homeobox 1	NKX6.1, NKX6A	HGNC:7839
ENSG00000164163	1396.12	-0.380743	0.118262	-3.2195	0.00128416	0.0449128	4	145098287	145129524	+	protein_coding	ABCE1	6059	ATP binding cassette subfamily E member 1	ABC38, OABP, RLI, RLI1, RNASEL1	HGNC:69
ENSG00000133739	1242.23	-0.380648	0.11246	-3.38473	0.00071249	0.0309197	8	85107214	85146080	+	protein_coding	LRRCC1	85444	leucine rich repeat and coiled-coil centrosomal protein 1	CLERC, CLERK, SAP2, VFL1	HGNC:29373
ENSG00000144749	2965.44	-0.37848	0.0971136	-3.89729	9.73e-05	0.00690053	3	66378796	66501263	-	protein_coding	LRIG1	26018	leucine rich repeats and immunoglobulin like domains 1	LIG-1, LIG1	HGNC:17360
ENSG00000162407	2847.86	-0.377904	0.103064	-3.66669	0.000245711	0.0140503	1	56494760	56645301	-	protein_coding	PLPP3	8613	phospholipid phosphatase 3	Dri42, LPP3, PAP2B, PPAP2B, VCIP	HGNC:9229
ENSG00000115738	4813.37	-0.37678	0.089199	-4.22403	2.4e-05	0.00218719	2	8678844	8684461	+	protein_coding	ID2	3398	inhibitor of DNA binding 2	GIG8, ID2A, ID2H, bHLHb26	HGNC:5361
ENSG00000145721	4989.07	-0.376529	0.107708	-3.49583	0.00047259	0.0236122	5	97091866	97142753	-	protein_coding	LIX1	167410	limb and CNS expressed 1	C5orf11, Lft	HGNC:18581
ENSG00000168913	2075.88	-0.371981	0.107709	-3.45356	0.000553229	0.0264037	9	34521042	34522990	-	protein_coding	ENHO	375704	energy homeostasis associated	C9orf165, UNQ470	HGNC:24838
ENSG00000198938	90163	-0.370353	0.107663	-3.43994	0.000581839	0.0273446	MT	9206	9990	+	protein_coding	MT-CO3	4514	cytochrome c oxidase subunit III	COIII, MTCO3	HGNC:7422
ENSG00000148700	2070.81	-0.36582	0.105756	-3.4591	0.000541978	0.0262084	10	109996367	110135565	+	protein_coding	ADD3	120	adducin 3	ADDL, CPSQ3	HGNC:245
ENSG00000184602	6383.54	-0.365317	0.0939045	-3.8903	0.00010012	0.00701667	16	11668454	11679152	+	protein_coding	SNN	8303	stannin		HGNC:11149
ENSG00000079482	1406.78	-0.359295	0.112649	-3.18951	0.00142515	0.0486007	X	67949348	68433913	-	protein_coding	OPHN1	4983	oligophrenin 1	ARHGAP41, MRX60, MRXSBL, OPN1	HGNC:8148
ENSG00000103260	5121.72	-0.358195	0.0996521	-3.59445	0.000325074	0.0177774	16	715117	719655	+	protein_coding	METRN	79006	meteorin, glial cell differentiation regulator	C16orf23, c380A1.2	HGNC:14151
ENSG00000141540	2706.52	-0.358023	0.101066	-3.54245	0.000396425	0.0205581	17	74213570	74262020	+	protein_coding	TTYH2	94015	tweety family member 2	C17orf29	HGNC:13877
ENSG00000155368	3447.71	-0.353711	0.0988825	-3.57708	0.000347448	0.0185953	2	119366923	119372550	+	protein_coding	DBI	1622	diazepam binding inhibitor, acyl-CoA binding protein	ACBD1, ACBP, CCK-RP, EP	HGNC:2690
ENSG00000197406	4330.86	-0.350586	0.0978594	-3.58255	0.000340256	0.0184069	14	101561350	101563452	+	protein_coding	DIO3	1735	iodothyronine deiodinase 3	5DIII, D3, DIOIII, TXDI3	HGNC:2885
ENSG00000100714	1756.48	-0.347591	0.102381	-3.39508	0.000686098	0.0304372	14	64388030	64463457	+	protein_coding	MTHFD1	4522	methylenetetrahydrofolate dehydrogenase, cyclohydrolase and formyltetrahydrofolate synthetase 1	CIMAH, MTHFC, MTHFD	HGNC:7432
ENSG00000133687	1217.3	-0.34621	0.106781	-3.24223	0.00118597	0.0425677	12	29500839	29784759	-	protein_coding	TMTC1	83857	transmembrane O-mannosyltransferase targeting cadherins 1	ARG99, OLF, TMTC1A	HGNC:24099
ENSG00000198142	1379.18	-0.344971	0.106551	-3.23761	0.00120535	0.0431602	2	109614363	109618990	+	protein_coding	SOWAHC	65124	sosondowah ankyrin repeat domain family member C	ANKRD57, C2orf26	HGNC:26149
ENSG00000136002	5622.41	-0.342402	0.0843966	-4.05706	4.97e-05	0.00403976	2	130836913	131047263	+	protein_coding	ARHGEF4	50649	Rho guanine nucleotide exchange factor 4	ASEF, ASEF1, GEF4, SMIM39, STM6	HGNC:684
ENSG00000198914	3260.88	-0.33892	0.102718	-3.29951	0.000968542	0.0374445	2	104853286	104858574	+	protein_coding	POU3F3	5455	POU class 3 homeobox 3	BRN1, OTF8, SNIBFIS, brain-1, oct-8	HGNC:9216
ENSG00000162493	2027.84	-0.332504	0.101547	-3.27439	0.00105889	0.0399741	1	13583464	13617957	+	protein_coding	PDPN	10630	podoplanin	AGGRUS, D2-40, GP36, GP40, Gp38	HGNC:29602
ENSG00000147955	2691.34	-0.327525	0.0967143	-3.38652	0.000707861	0.0309197	9	34634721	34637844	-	protein_coding	SIGMAR1	10280	sigma non-opioid intracellular receptor 1	ALS16, DSMA2, OPRS1, SIG-1R, SR-BP	HGNC:8157
ENSG00000198804	258516	-0.325595	0.0989197	-3.29151	0.000996527	0.0384276	MT	5903	7445	+	protein_coding	MT-CO1	4512	cytochrome c oxidase subunit I	COI, MTCO1	HGNC:7419
ENSG00000144485	2163.03	-0.32516	0.096077	-3.38437	0.000713423	0.0309197	2	238238266	238240662	-	protein_coding	HES6	55502	hes family bHLH transcription factor 6	C-HAIRY1, HES-6, bHLHb41, bHLHc23	HGNC:18254
ENSG00000070214	2580.1	-0.319839	0.100049	-3.19684	0.00138943	0.0479257	9	105244621	105439171	+	protein_coding	SLC44A1	23446	solute carrier family 44 member 1	CD92, CDW92, CHTL1, CONATOC, CTL1	HGNC:18798
ENSG00000100439	6525.99	-0.318961	0.0977291	-3.26373	0.00109958	0.040831	14	22598289	22612963	+	protein_coding	ABHD4	63874	abhydrolase domain containing 4, N-acyl phospholipase B	ABH4	HGNC:20154
ENSG00000198786	354965	-0.318438	0.0940808	-3.38473	0.000712471	0.0309197	MT	12336	14148	+	protein_coding	MT-ND5	4540	NADH dehydrogenase subunit 5	MTND5	HGNC:7461
ENSG00000178568	2623.72	-0.316044	0.0969079	-3.26129	0.00110908	0.0410825	2	211375716	212538841	-	protein_coding	ERBB4	2066	erb-b2 receptor tyrosine kinase 4	ALS19, HER4, p180erbB4	HGNC:3432
ENSG00000182253	5438.07	-0.309982	0.0935079	-3.31504	0.000916297	0.0360738	15	99098216	99135593	+	protein_coding	SYNM	23336	synemin	DMN, SYN	HGNC:24466
ENSG00000146555	3475.48	-0.303831	0.0906282	-3.3525	0.000800839	0.0332904	7	3301251	4269000	+	protein_coding	SDK1	221935	sidekick cell adhesion molecule 1		HGNC:19307
ENSG00000198899	78718.4	-0.296781	0.0923166	-3.21481	0.0013053	0.0455463	MT	8526	9207	+	protein_coding	MT-ATP6	4508	ATP synthase F0 subunit 6	ATPase6, MTATP6	HGNC:7414
ENSG00000198727	140170	-0.290368	0.0886876	-3.27405	0.00106018	0.0399741	MT	14746	15887	+	protein_coding	MT-CYB	4519	cytochrome b	MTCYB	HGNC:7427

## Sheet: All genes p<0.05
GeneID	Base mean	log2(FC)	StdErr	Wald-Stats	P-value	P-adj	Chromosome	Start	End	Strand	Feature	Gene name	entrezgene	name	alias	HGNC		Top 10 List
ENSG00000274317	422.522	1.08525	0.154759	7.01253	2.34e-12	5.03e-09	13	37934297	38066444	+	lncRNA	LINC02334		long intergenic non-protein coding RNA 2334				log2(FC)	P-adj	Feature	Gene name
ENSG00000252481	192.553	0.940233	0.171686	5.47645	4.34e-08	1.55e-05	14	95533354	95533629	-	scaRNA	SCARNA13	677768	small Cajal body-specific RNA 13	U93	HGNC:32570		1.08525	5.03e-09	lncRNA	LINC02334
ENSG00000263934	88718.4	0.890063	0.120273	7.40036	1.36e-13	5.11e-10	17	19188015	19188714	+	snoRNA	SNORD3A		small nucleolar RNA, C/D box 3A				0.890063	5.11e-10	snoRNA	SNORD3A
ENSG00000168875	594.66	0.826241	0.140032	5.90038	3.63e-09	1.95e-06	3	137764314	137766334	+	protein_coding	SOX14	8403	SRY-box transcription factor 14	SOX28	HGNC:11193		0.771255	1.87e-08	protein_coding	FOXG1
ENSG00000144119	427.61	0.787592	0.156603	5.02923	4.92e-07	0.000117554	2	119156242	119158751	-	protein_coding	C1QL2	165257	complement C1q like 2	C1QTNF10, CTRP10	HGNC:24181		0.767008	2.1e-10	protein_coding	NHSL2
ENSG00000176165	8806.72	0.771255	0.113837	6.77511	1.24e-11	1.87e-08	14	28766786	28770277	+	protein_coding	FOXG1	2290	forkhead box G1	BF1, BF2, FHKL3, FKH2, FKHL1	HGNC:3811		-0.776707	1.08e-08	protein_coding	SCARA3
ENSG00000204131	3379.82	0.767008	0.099651	7.69694	1.39e-14	2.1e-10	X	71910844	72161750	+	protein_coding	NHSL2	340527	NHS like 2		HGNC:33737		-0.949792	3.17e-09	protein_coding	MCM6
ENSG00000188107	212.55	0.765372	0.165648	4.62047	3.83e-06	0.000523447	6	63719979	65707226	-	protein_coding	EYS	346007	eyes shut homolog	C6orf178, C6orf179, C6orf180, EGFL10, EGFL11	HGNC:21555		-1.18577	7.6e-09	protein_coding	ESCO2
ENSG00000136352	4380.54	0.755649	0.115434	6.54614	5.9e-11	6.34e-08	14	36516391	36521149	-	protein_coding	NKX2-1	7080	NK2 homeobox 1	BCH, BHC, NK-2, NKX2.1, NKX2A	HGNC:11825		-1.2094	7.95e-10	protein_coding	NUSAP1
ENSG00000157168	578.445	0.750031	0.135931	5.51772	3.43e-08	1.36e-05	8	31639221	32855666	+	protein_coding	NRG1	3084	neuregulin 1	ARIA, GGF, GGF2, HGL, HRG	HGNC:7997		-1.26729	4.52e-10	protein_coding	HJURP
ENSG00000123119	125.95	0.747078	0.170607	4.37895	1.19e-05	0.00131509	8	90791740	90959393	+	protein_coding	NECAB1	64168	N-terminal EF-hand calcium binding protein 1	EFCBP1, STIP-1	HGNC:20983		-1.27977	4.62e-10	protein_coding	MCM10
ENSG00000138722	251.485	0.742469	0.151406	4.90383	9.4e-07	0.000204853	4	89879531	89954629	+	protein_coding	MMRN1	22915	multimerin 1	ECM, EMILIN4, GPIa*, MMRN	HGNC:7178
ENSG00000134595	3806.84	0.707777	0.113177	6.25375	4.01e-10	2.86e-07	X	140502984	140505069	-	protein_coding	SOX3	6658	SRY-box transcription factor 3	GHDX, MRGH, PHP, PHPX, SOXB	HGNC:11199
ENSG00000186867	92.9963	0.703459	0.171695	4.09713	4.18e-05	0.00358528	4	121328641	121381059	-	protein_coding	QRFPR	84109	pyroglutamylated RFamide peptide receptor	AQ27, GPR103, SP9155	HGNC:15565
ENSG00000147257	1048.23	0.70186	0.143765	4.88198	1.05e-06	0.000225637	X	133535744	133987100	-	protein_coding	GPC3	2719	glypican 3	DGSX, GTR2-2, MXR7, OCI-5, SDYS	HGNC:4451
ENSG00000106633	236.043	0.697612	0.152202	4.58347	4.57e-06	0.000614077	7	44143212	44198170	-	protein_coding	GCK	2645	glucokinase	FGQTL3, GK, GLK, HHF3, HK4	HGNC:4195
ENSG00000136237	277.925	0.692109	0.157591	4.39181	1.12e-05	0.00125322	7	22118235	22357154	-	protein_coding	RAPGEF5	9771	Rap guanine nucleotide exchange factor 5	GFR, MR-GEF, MRGEF, REPAC	HGNC:16862
ENSG00000186960	1659.58	0.67774	0.124669	5.43631	5.44e-08	1.82e-05	14	28765639	28823817	+	lncRNA	LINC01551	387978	long intergenic non-protein coding RNA 1551	C14orf23, c14_5148	HGNC:19828
ENSG00000260412	455.281	0.67133	0.148968	4.50653	6.59e-06	0.000825841	9	27937616	27944497	-	lncRNA	RP11-438B23.2		(novel transcript)		HGNC:21207
ENSG00000074527	403.043	0.668197	0.146908	4.5484	5.41e-06	0.000706893	12	95657806	95791189	-	protein_coding	NTN4	59277	netrin 4	PRO3091	HGNC:13658
ENSG00000229415	602.951	0.645797	0.14532	4.44398	8.83e-06	0.00101383	14	36473287	36513829	-	lncRNA	SFTA3		surfactant associated 3
ENSG00000162825	149.344	0.625667	0.171423	3.64985	0.000262395	0.0147796	1	145289899	145405567	-	protein_coding	NBPF20	100288142	NBPF member 20		HGNC:32000
ENSG00000070729	930.244	0.623451	0.111935	5.56978	2.55e-08	1.07e-05	16	57882339	57971128	-	protein_coding	CNGB1	1258	cyclic nucleotide gated channel subunit beta 1	CNCG2, CNCG3L, CNCG4, CNG4, CNGB1B	HGNC:2151
ENSG00000145730	4777.5	0.613568	0.0931114	6.58961	4.41e-11	5.1e-08	5	102753980	103029730	+	protein_coding	PAM	5066	peptidylglycine alpha-amidating monooxygenase	PAL, PHM	HGNC:8596
ENSG00000167281	518.651	0.608796	0.139428	4.36637	1.26e-05	0.00134523	17	79089344	79611051	-	protein_coding	RBFOX3	146713	RNA binding fox-1 homolog 3	FOX-3, FOX3, HRNBP3, NEUN	HGNC:27097
ENSG00000154358	3448.05	0.600922	0.110103	5.45781	4.82e-08	1.65e-05	1	228208043	228378876	+	protein_coding	OBSCN	84033	obscurin, cytoskeletal calmodulin and titin-interacting RhoGEF	ARHGEF30, UNC89	HGNC:15719
ENSG00000260918	340.925	0.598182	0.159256	3.75611	0.000172577	0.0106806	4	47431959	47438959	+	lncRNA	NA		(novel transcript)
ENSG00000140287	460.89	0.597134	0.146819	4.06716	4.76e-05	0.00391101	15	50241946	50265965	-	protein_coding	HDC	3067	histidine decarboxylase		HGNC:4855
ENSG00000109991	103.317	0.596321	0.171286	3.48143	0.000498742	0.0246729	11	57338351	57372396	+	protein_coding	P2RX3	5024	purinergic receptor P2X 3	P2X3	HGNC:8534
ENSG00000168016	1804.32	0.596262	0.108214	5.51005	3.59e-08	1.38e-05	3	36826818	36945057	-	protein_coding	TRANK1	9881	tetratricopeptide repeat and ankyrin repeat containing 1	LBA1	HGNC:29011
ENSG00000188641	271.687	0.595532	0.149479	3.98405	6.77e-05	0.00508352	1	97077742	97995000	-	protein_coding	DPYD	1806	dihydropyrimidine dehydrogenase	DHP, DHPDHASE, DPD, DYPD	HGNC:3012
ENSG00000162913	80.2306	0.59271	0.171624	3.45354	0.000553281	0.0264037	1	228203502	228213664	-	lncRNA	OBSCN-AS1	574407	OBSCN antisense RNA 1	C1orf145	HGNC:32047
ENSG00000169213	2379.25	0.591537	0.131333	4.50411	6.67e-06	0.00082841	1	51907955	51990700	-	protein_coding	RAB3B	5865	RAB3B, member RAS oncogene family		HGNC:9778
ENSG00000174482	470.143	0.5907	0.156727	3.76898	0.000163915	0.0103636	9	27948077	28670286	-	protein_coding	LINGO2	158038	leucine rich repeat and Ig domain containing 2	LERN3, LRRN6C	HGNC:21207
ENSG00000250742	64.999	0.582904	0.168167	3.46621	0.000527842	0.0256072	12	54126052	54147485	+	lncRNA	LINC02381	400043	long intergenic non-protein coding RNA 2381		HGNC:53304
ENSG00000110841	1148.82	0.579374	0.117299	4.93929	7.84e-07	0.000175995	12	27523430	27695564	+	protein_coding	PPFIBP1	8496	PPFIA binding protein 1	L2, SGT2, hSGT2, hSgt2p	HGNC:9249
ENSG00000095370	815.218	0.578402	0.135527	4.26782	1.97e-05	0.00190553	9	127738316	127778710	-	protein_coding	SH2D3C	10044	SH2 domain containing 3C	CHAT, NSP3, PRO34088, SHEP1	HGNC:16884
ENSG00000118946	8841.39	0.574007	0.106803	5.37443	7.68e-08	2.41e-05	13	57631743	57729311	+	protein_coding	PCDH17	27253	protocadherin 17	PCDH68, PCH68	HGNC:14267
ENSG00000143320	1123.48	0.56813	0.149376	3.80335	0.000142755	0.00929389	1	156699605	156705816	-	protein_coding	CRABP2	1382	cellular retinoic acid binding protein 2	CRABP-II, RBP6	HGNC:2339
ENSG00000142627	759.066	0.567084	0.121155	4.68065	2.86e-06	0.000425803	1	16124336	16156069	-	protein_coding	EPHA2	1969	EPH receptor A2	ARCC2, CTPA, CTPP1, CTRCT6, ECK	HGNC:3386
ENSG00000212135	207.112	0.564788	0.165401	3.41467	0.000638601	0.0291028	11	46762388	46762499	-	snoRNA	SNORD67	692108	small nucleolar RNA, C/D box 67	HBII-166	HGNC:32728
ENSG00000092054	395.29	0.564251	0.152188	3.7076	0.000209231	0.0122915	14	23412739	23435660	-	protein_coding	MYH7	4625	myosin heavy chain 7	CMD1S, CMH1, MPD1, MYHCB, SPMD	HGNC:7577
ENSG00000276805	63.7677	0.564149	0.168911	3.33993	0.000837998	0.0339694	10	38403188	38452153	+	transcribed_unprocessed_pseudogene	NA
ENSG00000152503	1137.58	0.557119	0.116783	4.77054	1.84e-06	0.000326602	5	115124761	115180546	-	protein_coding	TRIM36	55521	tripartite motif containing 36	ANPH, ANPH1, HAPRIN, RBCC728, RNF98	HGNC:16280
ENSG00000049089	715.637	0.555391	0.136067	4.08175	4.47e-05	0.0037554	1	40300488	40317813	-	protein_coding	COL9A2	1298	collagen type IX alpha 2 chain	DJ39G22.4, EDM2, MED, STL5	HGNC:2218
ENSG00000152910	472.505	0.55296	0.136981	4.03675	5.42e-05	0.00424517	16	76277277	76560757	+	protein_coding	CNTNAP4	85445	contactin associated protein family member 4	CASPR4	HGNC:18747
ENSG00000162989	354.835	0.548016	0.145407	3.76884	0.000164009	0.0103636	2	154697854	154858354	+	protein_coding	KCNJ3	3760	potassium inwardly rectifying channel subfamily J member 3	GIRK1, KGA, KIR3.1	HGNC:6264
ENSG00000179455	340.626	0.547849	0.147143	3.72323	0.000196686	0.0116455	15	23565673	23630075	+	protein_coding	MKRN3	7681	makorin ring finger protein 3	CPPB2, D15S9, RNF63, ZFP127, ZNF127	HGNC:7114
ENSG00000140600	242.838	0.539883	0.165963	3.25304	0.00114176	0.0415762	15	83447227	83618743	+	protein_coding	SH3GL3	6457	SH3 domain containing GRB2 like 3, endophilin A3	CNSA3, EEN-B2, HsT19371, SH3D2C, SH3P13	HGNC:10832
ENSG00000067842	490.365	0.538309	0.136117	3.95475	7.66e-05	0.00567588	X	153517641	153582939	+	protein_coding	ATP2B3	492	ATPase plasma membrane Ca2+ transporting 3	CFAP39, CLA2, OPCA, PMCA3, PMCA3a	HGNC:816
ENSG00000186732	268.028	0.536768	0.158506	3.38643	0.000708094	0.0309197	22	43411195	43507848	+	protein_coding	MPPED1	758	metallophosphoesterase domain containing 1	239AB, C22orf1, FAM1A	HGNC:1306
ENSG00000248540	836.659	0.530126	0.113662	4.66405	3.1e-06	0.000448347	15	74125914	74129341	-	lncRNA	NA	283731	uncharacterized LOC283731 (novel transcript)
ENSG00000203727	893.18	0.529458	0.140954	3.75624	0.000172488	0.0106806	6	147508689	147737547	+	protein_coding	SAMD5	389432	sterile alpha motif domain containing 5	dJ875H10.1	HGNC:21180
ENSG00000184349	2848.5	0.529406	0.1032	5.12992	2.9e-07	7.27e-05	5	107376893	107670937	-	protein_coding	EFNA5	1946	ephrin A5	AF1, EFL5, EPLG7, GLC1M, LERK7	HGNC:3225
ENSG00000110786	807.524	0.52924	0.139886	3.78336	0.000154725	0.00990174	11	18727927	18792721	-	protein_coding	PTPN5	84867	protein tyrosine phosphatase non-receptor type 5	PTPSTEP, STEP, STEP61	HGNC:9657
ENSG00000171126	38.5512	0.5283	0.154108	3.42811	0.0006078	0.0279644	2	42442016	42493982	-	protein_coding	KCNG3	170850	potassium voltage-gated channel modifier subfamily G member 3	KV10.1, KV6.3	HGNC:18306
ENSG00000206634	1883.86	0.525411	0.10949	4.79871	1.6e-06	0.000292878	7	65755525	65755659	+	snoRNA	SNORA22	677807	small nucleolar RNA, H/ACA box 22	ACA22, SNORA22A	HGNC:32612
ENSG00000186479	175.132	0.522848	0.162216	3.22317	0.00126781	0.0445481	5	64506014	64612319	+	protein_coding	RGS7BP	401190	regulator of G protein signaling 7 binding protein	R7BP	HGNC:23271
ENSG00000124194	2112.68	0.520679	0.111073	4.68773	2.76e-06	0.000415448	20	44247098	44280947	+	protein_coding	GDAP1L1	78997	ganglioside induced differentiation associated protein 1 like 1	dJ881L22.1, dJ995J12.1.1	HGNC:4213
ENSG00000159640	38.7114	0.520166	0.159898	3.25312	0.00114146	0.0415762	17	63477060	63498380	+	protein_coding	ACE	1636	angiotensin I converting enzyme	ACE1, CD143, DCP, DCP1	HGNC:2707
ENSG00000147488	2267.1	0.518308	0.115638	4.48215	7.39e-06	0.000884043	8	52110837	52460959	-	protein_coding	ST18	9705	ST18 C2H2C-type zinc finger transcription factor	NZF-3, NZF3, ZC2H2C3, ZC2HC10, ZNF387	HGNC:18695
ENSG00000087495	1264.06	0.517319	0.115808	4.46705	7.93e-06	0.000924552	20	59577508	59847711	+	protein_coding	PHACTR3	116154	phosphatase and actin regulator 3	C20orf101, H17739, PPP1R123, SCAPIN1, SCAPININ	HGNC:15833
ENSG00000182256	1861.43	0.517172	0.108752	4.75551	1.98e-06	0.000340419	15	26971180	27541984	+	protein_coding	GABRG3	2567	gamma-aminobutyric acid type A receptor subunit gamma3		HGNC:4088
ENSG00000028277	2287.75	0.516832	0.105974	4.87695	1.08e-06	0.000227658	19	42086109	42196585	-	protein_coding	POU2F2	5452	POU class 2 homeobox 2	OCT2, OTF2, Oct-2	HGNC:9213
ENSG00000054654	17139.5	0.512629	0.113654	4.51042	6.47e-06	0.000817654	14	63761898	64226433	+	protein_coding	SYNE2	23224	spectrin repeat containing nuclear envelope protein 2	EDMD5, KASH2, NUA, NUANCE, Nesp2	HGNC:17084
ENSG00000136040	3818.64	0.512526	0.104042	4.92616	8.39e-07	0.00018547	12	94148576	94307675	+	protein_coding	PLXNC1	10154	plexin C1	CD232, PLXN-C1, VESPR	HGNC:9106
ENSG00000154975	324.322	0.512453	0.153188	3.34525	0.000822096	0.0335153	17	51630312	52160017	-	protein_coding	CA10	56934	carbonic anhydrase 10	CA-RPX, CARPX, HUCEP-15	HGNC:1369
ENSG00000132000	30.8159	0.510727	0.155377	3.28702	0.00101255	0.0387505	19	13931186	13953392	-	protein_coding	PODNL1	79883	podocan like 1	SLRR5B	HGNC:26275
ENSG00000163288	312.981	0.507329	0.150414	3.37288	0.000743854	0.0316907	4	46993722	47426447	+	protein_coding	GABRB1	2560	gamma-aminobutyric acid type A receptor subunit beta1	DEE45, EIEE45	HGNC:4081
ENSG00000154118	1359.84	0.506012	0.125099	4.04489	5.23e-05	0.00412185	16	87601834	87698156	+	protein_coding	JPH3	57338	junctophilin 3	CAGL237, HDL2, JP-3, JP3, TNRC22	HGNC:14203
ENSG00000142611	1664.44	0.505367	0.100362	5.03544	4.77e-07	0.000117541	1	3069167	3438621	+	protein_coding	PRDM16	63976	PR/SET domain 16	CMD1LL, KMT8F, LVNC8, MEL1, PFM13	HGNC:14000
ENSG00000184305	285.932	0.504886	0.149649	3.3738	0.000741381	0.0316907	4	90127393	91605295	+	protein_coding	CCSER1	401145	coiled-coil serine rich protein 1	FAM190A	HGNC:29349
ENSG00000137142	759.47	0.504555	0.124532	4.05162	5.09e-05	0.00406891	9	38406527	38424454	-	protein_coding	IGFBPL1	347252	insulin like growth factor binding protein like 1	IGFBP-RP4, IGFBPRP4, bA113O24.1	HGNC:20081
ENSG00000174939	617.402	0.502621	0.145569	3.4528	0.000554795	0.0264037	16	29900374	29919864	+	protein_coding	ASPHD1	253982	aspartate beta-hydroxylase domain containing 1		HGNC:27380
ENSG00000107954	693.258	0.499204	0.130124	3.83636	0.000124872	0.00853615	10	103493704	103592546	+	protein_coding	NEURL1	9148	neuralized E3 ubiquitin protein ligase 1	NEUR1, NEURL, RNF67, bA416N2.1, neu	HGNC:7761
ENSG00000117245	1015.71	0.49904	0.124064	4.02245	5.76e-05	0.00448801	1	20664013	20718017	-	protein_coding	KIF17	57576	kinesin family member 17	KIF17B, KIF3X, KLP-2, OSM-3	HGNC:19167
ENSG00000142686	518.819	0.498596	0.136984	3.63982	0.000272827	0.0153099	1	35713876	35718894	-	protein_coding	C1orf216	127703	chromosome 1 open reading frame 216		HGNC:26800
ENSG00000130032	609.049	0.49548	0.147567	3.35767	0.000786035	0.0329281	X	151694606	151705924	+	protein_coding	PRRG3	79057	proline rich and Gla domain 3	PRGP3, TMG3	HGNC:30798
ENSG00000152954	519.2	0.492924	0.149242	3.30285	0.000957083	0.0371927	6	24126185	24154900	+	protein_coding	NRSN1	140767	neurensin 1	VMP, p24	HGNC:17881
ENSG00000081181	502.764	0.492647	0.136907	3.59839	0.000320188	0.0175741	14	67619919	67651708	+	protein_coding	ARG2	384	arginase 2		HGNC:664
ENSG00000163251	4116.49	0.488073	0.124364	3.92454	8.69e-05	0.00628273	2	207762597	207769906	-	protein_coding	FZD5	7855	frizzled class receptor 5	C2orf31, HFZ5	HGNC:4043
ENSG00000139767	3258.51	0.487122	0.108734	4.47997	7.47e-06	0.000884043	12	118981540	119163051	+	protein_coding	SRRM4	84530	serine/arginine repetitive matrix 4	KIAA1853, MU-MB-2.76, nSR100	HGNC:29389
ENSG00000125851	2497.68	0.4867	0.0976213	4.9856	6.18e-07	0.000142918	20	17226106	17484578	+	protein_coding	PCSK2	5126	proprotein convertase subtilisin/kexin type 2	NEC 2, NEC-2, NEC2, PC2, SPC2	HGNC:8744
ENSG00000167178	8997.39	0.486372	0.114622	4.24328	2.2e-05	0.00207048	15	74100310	74138540	+	protein_coding	ISLR2	57611	immunoglobulin superfamily containing leucine rich repeat 2	LINX	HGNC:29286
ENSG00000176371	534.145	0.48288	0.128979	3.74386	0.000181216	0.0110774	15	84600985	84627796	+	protein_coding	ZSCAN2	54993	zinc finger and SCAN domain containing 2	ZFP29, ZNF854	HGNC:20994
ENSG00000125170	996.006	0.482704	0.121165	3.98384	6.78e-05	0.00508352	16	57471921	57487327	-	protein_coding	DOK4	55715	docking protein 4	IRS-5, IRS5	HGNC:19868
ENSG00000184672	358.527	0.482288	0.149134	3.23391	0.00122107	0.0434572	8	84182786	84921844	+	protein_coding	RALYL	138046	RALY RNA binding protein like	HNRPCL3	HGNC:27036
ENSG00000171435	1989.26	0.480505	0.117551	4.08762	4.36e-05	0.00368224	12	117453011	117968990	-	protein_coding	KSR2	283455	kinase suppressor of ras 2		HGNC:18610
ENSG00000104435	16389	0.47903	0.0990252	4.83745	1.32e-06	0.000263715	8	79611116	79666158	+	protein_coding	STMN2	11075	stathmin 2	SCG10, SCGN10	HGNC:10577
ENSG00000254585	5625.55	0.477994	0.124657	3.83446	0.00012584	0.00856336	15	23643548	23647867	-	protein_coding	MAGEL2	54551	MAGE family member L2	NDNL1, PWLS, SHFYNG, nM15	HGNC:6814
ENSG00000185666	724.449	0.477627	0.141606	3.37293	0.000743718	0.0316907	22	32507819	33058381	-	protein_coding	SYN3	8224	synapsin III		HGNC:11496
ENSG00000101098	1969.96	0.472144	0.131519	3.58993	0.000330764	0.0180231	20	44751807	44810546	-	protein_coding	RIMS4	140730	regulating synaptic membrane exocytosis 4	C20orf190, RIM 4, RIM-4, RIM4, RIM4-gamma	HGNC:16183
ENSG00000134986	6778.92	0.469521	0.100905	4.65309	3.27e-06	0.000468348	5	111662620	111997464	-	protein_coding	NREP	9315	neuronal regeneration related protein	C5orf13, D4S114, P311, PRO1873, PTZ17	HGNC:16834
ENSG00000215158	468.889	0.46848	0.140934	3.32412	0.000886975	0.0353826	5	34164697	34244796	-	transcribed_unprocessed_pseudogene	NA		pseudogene
ENSG00000156687	1280.03	0.464857	0.136277	3.41111	0.000646983	0.0293391	8	35235474	35796550	+	protein_coding	UNC5D	137970	unc-5 netrin receptor D	PRO34692, Unc5h4	HGNC:18634
ENSG00000242265	92763.7	0.463993	0.0881104	5.26604	1.39e-07	4.03e-05	7	94656324	94669695	+	protein_coding	PEG10	23089	paternally expressed 10	EDR, HB-1, MEF3L, Mar2, Mart2	HGNC:14005
ENSG00000277531	1165.37	0.461195	0.118483	3.89251	9.92e-05	0.00700489	19	46424696	46428936	-	protein_coding	PNMA8C	110806277	PNMA family member 8C		HGNC:53427
ENSG00000198673	384.336	0.460316	0.139122	3.30872	0.000937227	0.0366103	12	61708272	62279150	-	protein_coding	TAFA2	338811	TAFA chemokine like family member 2	FAM19A2, TAFA-2	HGNC:21589
ENSG00000115756	1581.69	0.457866	0.112307	4.07691	4.56e-05	0.00381303	2	10302888	10427617	+	protein_coding	HPCAL1	3241	hippocalcin like 1	BDR1, HLP2, VILIP-3	HGNC:5145
ENSG00000205978	3100.53	0.457336	0.101816	4.49181	7.06e-06	0.000863466	14	24399002	24419283	+	protein_coding	NYNRIN	57523	NYN domain and retroviral integrase containing	CGIN1, KIAA1305	HGNC:20165
ENSG00000089847	510.418	0.456966	0.140883	3.2436	0.0011803	0.0424786	19	4182688	4224814	+	protein_coding	ANKRD24	170961	ankyrin repeat domain 24		HGNC:29424
ENSG00000067715	4941.73	0.455749	0.0961433	4.74031	2.13e-06	0.000352654	12	78863992	79452008	+	protein_coding	SYT1	6857	synaptotagmin 1	BAGOS, P65, SVP65, SYT	HGNC:11509
ENSG00000145416	3416.42	0.454964	0.112199	4.05496	5.01e-05	0.00405424	4	163524297	164384050	-	protein_coding	MARCHF1	55016	membrane associated ring-CH-type finger 1	MARCH-I, MARCH1, RNF171	HGNC:26077
ENSG00000067606	1535.95	0.454655	0.109122	4.16647	3.09e-05	0.00275282	1	2050410	2185395	+	protein_coding	PRKCZ	5590	protein kinase C zeta	PKC-ZETA, PKC2	HGNC:9412
ENSG00000015592	8378.81	0.453671	0.104812	4.32844	1.5e-05	0.00153969	8	27235307	27258420	-	protein_coding	STMN4	81551	stathmin 4	RB3	HGNC:16078
ENSG00000178233	2160.77	0.453128	0.111793	4.05327	5.05e-05	0.00406183	6	44270449	44307506	+	protein_coding	TMEM151B	441151	transmembrane protein 151B	C6orf137, TMEM193, bA444E17.5	HGNC:21315
ENSG00000163995	784.574	0.451275	0.1234	3.65701	0.00025517	0.014536	4	7965309	8158832	-	protein_coding	ABLIM2	84448	actin binding LIM protein family member 2		HGNC:19195
ENSG00000011677	1673.49	0.450152	0.136847	3.28946	0.00100378	0.0386084	X	152166233	152451315	-	protein_coding	GABRA3	2556	gamma-aminobutyric acid type A receptor subunit alpha3		HGNC:4077
ENSG00000144893	1089.17	0.448759	0.119235	3.76366	0.000167443	0.0104924	3	151085285	151437072	+	protein_coding	MED12L	116931	mediator complex subunit 12L	NIZIDS, NOPAR, TNRC11L, TRALP, TRALPUSH	HGNC:16050
ENSG00000167654	7236.46	0.448475	0.095553	4.69347	2.69e-06	0.000411527	19	3879863	3928082	+	protein_coding	ATCAY	85300	ATCAY kinesin light chain interacting caytaxin	BNIP-H, CLAC	HGNC:779
ENSG00000186297	710.026	0.446909	0.130248	3.43121	0.000600889	0.0279194	15	26866910	26949208	+	protein_coding	GABRA5	2558	gamma-aminobutyric acid type A receptor subunit alpha5	DEE79, EIEE79	HGNC:4079
ENSG00000177707	4132.94	0.446796	0.0926444	4.8227	1.42e-06	0.000266834	3	111070070	111275563	+	protein_coding	NECTIN3	25945	nectin cell adhesion molecule 3	CD113, CDW113, NECTIN-3, PPR3, PRR3	HGNC:17664
ENSG00000182985	5857.63	0.44541	0.10678	4.1713	3.03e-05	0.00271124	11	115169217	115504957	-	protein_coding	CADM1	23705	cell adhesion molecule 1	BL2, IGSF4, IGSF4A, NECL2, Necl-2	HGNC:5951
ENSG00000174938	3144.87	0.442712	0.110402	4.01	6.07e-05	0.00467358	16	29871158	29899550	-	protein_coding	SEZ6L2	26470	seizure related 6 homolog like 2	BSRPA, PSK-1	HGNC:30844
ENSG00000117602	1495	0.440847	0.115234	3.82567	0.000130417	0.00883487	1	24502350	24541040	+	protein_coding	RCAN3	11123	RCAN family member 3	DSCR1L2, MCIP3, RCN3, hRCN3	HGNC:3042
ENSG00000183018	486.609	0.439335	0.137662	3.19139	0.00141589	0.0486007	17	4498880	4539035	+	protein_coding	SPNS2	124976	sphingolipid transporter 2	DFNB115, SLC62A2, SLC63A2	HGNC:26992
ENSG00000207344	398.632	0.437702	0.13716	3.19118	0.00141691	0.0486007	7	65065998	65066132	+	snoRNA	SNORA22C	109616965	small nucleolar RNA, H/ACA box 22C		HGNC:52197
ENSG00000170091	5320.08	0.434528	0.102076	4.25689	2.07e-05	0.00196584	5	174045705	174243501	+	protein_coding	NSG2	51617	neuronal vesicle trafficking associated 2	CALY3, HMP19	HGNC:24955
ENSG00000259439	962.449	0.433304	0.129343	3.35003	0.000808033	0.0333847	2	44921076	44939199	-	lncRNA	LINC01833	107985879	long intergenic non-protein coding RNA 1833	K21.1, RP11-89	HGNC:52644
ENSG00000260903	1155.62	0.430671	0.107889	3.99182	6.56e-05	0.00500453	20	31968150	32003387	+	protein_coding	XKR7	343702	XK related 7	C20orf159, dJ310O13.4	HGNC:23062
ENSG00000137571	991.649	0.430033	0.118786	3.62023	0.000294339	0.0163342	8	69667045	69834978	-	protein_coding	SLCO5A1	81796	solute carrier organic anion transporter family member 5A1	OATP-J, OATP-RP4, OATP5A1, OATPJ, OATPRP4	HGNC:19046
ENSG00000053438	57828.6	0.429111	0.0947795	4.52746	5.97e-06	0.000767319	20	37521205	37523690	+	protein_coding	NNAT	4826	neuronatin	Peg5	HGNC:7860
ENSG00000166707	528.121	0.426739	0.130568	3.26833	0.00108184	0.040573	X	104112130	104115842	+	protein_coding	ZCCHC18	644353	zinc finger CCHC-type containing 18	PNMA7B, SIZN2	HGNC:32459
ENSG00000078053	1020.09	0.425975	0.112321	3.79247	0.000149158	0.00958627	7	38383703	38631420	-	protein_coding	AMPH	273	amphiphysin	AMPH1	HGNC:471
ENSG00000129159	1075.86	0.425642	0.124166	3.428	0.000608043	0.0279644	11	17734773	17856804	+	protein_coding	KCNC1	3746	potassium voltage-gated channel subfamily C member 1	EPM7, KV3.1, KV4, NGK2	HGNC:6233
ENSG00000114948	1608.63	0.422543	0.110922	3.80939	0.000139311	0.00918902	2	206443531	206621127	+	protein_coding	ADAM23	8745	ADAM metallopeptidase domain 23	MDC-3, MDC3	HGNC:202
ENSG00000053524	654.555	0.420634	0.121725	3.45561	0.000549055	0.0263809	3	183178040	183428778	-	protein_coding	MCF2L2	23101	MCF.2 cell line derived transforming sequence-like 2	ARHGEF22	HGNC:30319
ENSG00000138771	1036.26	0.417066	0.11773	3.54257	0.000396254	0.0205581	4	76435228	76783253	+	protein_coding	SHROOM3	57619	shroom family member 3	APXL3, MSTP013, SHRM, ShrmL	HGNC:30422
ENSG00000150893	2349.2	0.415017	0.129637	3.20139	0.00136766	0.0476034	13	38687076	38887131	+	protein_coding	FREM2	341640	FRAS1 related extracellular matrix 2	CRYPTOP, FRASRS2	HGNC:25396
ENSG00000279117	1091.42	0.414608	0.111183	3.72907	0.00019219	0.0115153	11	75260128	75262466	-	transcribed_unprocessed_pseudogene	TEC	7006	tec protein tyrosine kinase	PSCTK4	HGNC:11719
ENSG00000155093	5625.37	0.413127	0.102049	4.04832	5.16e-05	0.00408326	7	157539055	158587823	-	protein_coding	PTPRN2	5799	protein tyrosine phosphatase receptor type N2	IA-2beta, IAR, ICAAR, PTPRP, R-PTP-N2	HGNC:9677
ENSG00000168453	1169.98	0.411882	0.112735	3.65353	0.00025866	0.014624	8	22114418	22133384	-	protein_coding	HR	55806	HR lysine demethylase and nuclear receptor corepressor	ALUNC, AU, HSA277165, HYPT4, MUHH	HGNC:5172
ENSG00000132872	1499.24	0.410058	0.120663	3.39839	0.000677847	0.0301602	18	43267891	43277535	-	protein_coding	SYT4	6860	synaptotagmin 4	HsT1192	HGNC:11512
ENSG00000128641	2436.8	0.409507	0.102804	3.98338	6.79e-05	0.00508352	2	191245184	191425389	+	protein_coding	MYO1B	4430	myosin IB	MMI-alpha, MMIa, MYH-1c, myr1	HGNC:7596
ENSG00000198208	964.775	0.403906	0.118706	3.40257	0.000667545	0.0297899	14	74903950	74923302	-	protein_coding	RPS6KL1	83694	ribosomal protein S6 kinase like 1	RSKL2	HGNC:20222
ENSG00000197128	723.261	0.403484	0.125287	3.22048	0.00127977	0.0448634	19	57466662	57477570	-	protein_coding	ZNF772	400720	zinc finger protein 772		HGNC:33106
ENSG00000116983	1672.79	0.40281	0.121303	3.32069	0.000897965	0.0356319	1	39678647	39691485	-	protein_coding	HPCAL4	51440	hippocalcin like 4	HLP4	HGNC:18212
ENSG00000119866	2551.71	0.402148	0.0919949	4.37142	1.23e-05	0.00133986	2	60450519	60554467	-	protein_coding	BCL11A	53335	BAF chromatin remodeling complex subunit BCL11A	BCL11A-L, BCL11A-S, BCL11A-XL, BCL11a-M, CTIP1	HGNC:13221
ENSG00000105327	686.023	0.401701	0.126339	3.17955	0.00147506	0.0498502	19	47220821	47232766	-	protein_coding	BBC3	27113	BCL2 binding component 3	JFY-1, JFY1, PUMA	HGNC:17868
ENSG00000070808	1595.65	0.400779	0.10219	3.92189	8.79e-05	0.00632187	5	150219490	150290093	-	protein_coding	CAMK2A	815	calcium/calmodulin dependent protein kinase II alpha	CAMKA, CaMKIINalpha, CaMKIIalpha, MRD53, MRT63	HGNC:1460
ENSG00000189195	941.406	0.400191	0.119564	3.34709	0.000816655	0.0335153	1	92080304	92184725	+	protein_coding	BTBD8	284697	BTB domain containing 8	KIAA1107	HGNC:21019
ENSG00000130224	1183.59	0.399245	0.111497	3.58076	0.000342591	0.0184668	X	115110615	115234096	-	protein_coding	LRCH2	57631	leucine rich repeats and calponin homology domain containing 2	dA204F4.4	HGNC:29292
ENSG00000150907	2717.34	0.398961	0.0926908	4.30422	1.68e-05	0.00166902	13	40555666	40666641	-	protein_coding	FOXO1	2308	forkhead box O1	FKH1, FKHR, FOXO1A	HGNC:3819
ENSG00000143171	579.798	0.397212	0.124913	3.17992	0.00147317	0.0498502	1	165400921	165445355	-	protein_coding	RXRG	6258	retinoid X receptor gamma	NR2B3, RXR-gamma, RXRC, RXRgamma	HGNC:10479
ENSG00000155980	12350.5	0.396764	0.0938797	4.2263	2.38e-05	0.00218719	12	57546025	57586633	+	protein_coding	KIF5A	3798	kinesin family member 5A	ALS25, D12S1889, MY050, NEIMY, NKHC	HGNC:6323
ENSG00000132932	1400.08	0.391195	0.119434	3.2754	0.00105513	0.0399741	13	25371973	26025851	+	protein_coding	ATP8A2	51761	ATPase phospholipid transporting 8A2	ATP, ATPIB, CAMRQ4, IB, ML-1	HGNC:13533
ENSG00000196208	1513.54	0.390659	0.102825	3.79927	0.000145122	0.00938506	2	11482340	11642788	+	protein_coding	GREB1	9687	growth regulating estrogen receptor binding 1		HGNC:24885
ENSG00000163531	4204.01	0.388459	0.103353	3.75858	0.000170881	0.0106634	1	204828650	205022822	+	protein_coding	NFASC	23114	neurofascin	NEDCPMD, NF, NRCAML	HGNC:29866
ENSG00000160190	1494.99	0.386646	0.103462	3.7371	0.000186158	0.0112435	21	42496007	42581440	+	protein_coding	SLC37A1	54020	solute carrier family 37 member 1	G3PP	HGNC:11024
ENSG00000198743	4183.78	0.385723	0.0893199	4.31844	1.57e-05	0.00159671	21	34073577	34106260	+	protein_coding	SLC5A3	6526	solute carrier family 5 member 3	BCW2, SMIT, SMIT1, SMIT2	HGNC:11038
ENSG00000083799	1738.42	0.384958	0.107562	3.57893	0.000345008	0.0185306	16	50742049	50801935	+	protein_coding	CYLD	1540	CYLD lysine 63 deubiquitinase	BRSS, CDMT, CYLD1, CYLDI, EAC	HGNC:2584
ENSG00000163873	4969.97	0.384804	0.0940308	4.09232	4.27e-05	0.00362878	1	36795526	37034515	-	protein_coding	GRIK3	2899	glutamate ionotropic receptor kainate type subunit 3	EAA5, GLR7, GLUR7, GluK3, GluR7a	HGNC:4581
ENSG00000183087	1240.65	0.38395	0.115202	3.33282	0.000859694	0.0345694	13	113820548	113864076	-	protein_coding	GAS6	2621	growth arrest specific 6	AXLLG, AXSF	HGNC:4168
ENSG00000170004	7591.16	0.383851	0.0906517	4.23435	2.29e-05	0.00212784	17	7884795	7912760	+	protein_coding	CHD3	1107	chromodomain helicase DNA binding protein 3	Mi-2a, Mi2-ALPHA, SNIBCPS, ZFH	HGNC:1918
ENSG00000008086	1298.72	0.382277	0.101996	3.74797	0.000178273	0.0109879	X	18425582	18653629	+	protein_coding	CDKL5	6792	cyclin dependent kinase like 5	CFAP247, DEE2, EIEE2, ISSX, STK9	HGNC:11411
ENSG00000148143	17988.8	0.380682	0.0968538	3.93048	8.48e-05	0.00618908	9	106863165	107013634	+	protein_coding	ZNF462	58499	zinc finger protein 462	WSKA, ZFPIP, Zfp462	HGNC:21684
ENSG00000183023	2798.69	0.38033	0.0977754	3.88984	0.000100311	0.00701667	2	40097269	40611053	-	protein_coding	SLC8A1	6546	solute carrier family 8 member A1	NCX1	HGNC:11068
ENSG00000008300	5860.72	0.378712	0.0884837	4.28002	1.87e-05	0.0018277	3	48636462	48662886	-	protein_coding	CELSR3	1951	cadherin EGF LAG seven-pass G-type receptor 3	ADGRC3, CDHF11, EGFL1, FMI1, HFMI1	HGNC:3230
ENSG00000089199	3171.83	0.37715	0.102195	3.69051	0.000223808	0.0129456	20	5911509	5925353	+	protein_coding	CHGB	1114	chromogranin B	SCG1	HGNC:1930
ENSG00000171951	5583.98	0.375707	0.108941	3.44872	0.000563252	0.0266376	2	223596939	223602361	-	protein_coding	SCG2	7857	secretogranin II	CHGC, EM66, SN, SgII	HGNC:10575
ENSG00000159409	9460.68	0.373536	0.107498	3.47483	0.000511173	0.0250408	1	151700057	151716803	-	protein_coding	CELF3	11189	CUGBP Elav-like family member 3	BRUNOL1, CAGH4, ERDA4, ETR-1, TNRC4	HGNC:11967
ENSG00000124766	19116.9	0.369939	0.106978	3.45809	0.000544026	0.0262231	6	21593750	21598619	+	protein_coding	SOX4	6659	SRY-box transcription factor 4	CSS10, EVI16	HGNC:11200
ENSG00000091129	18035.5	0.365581	0.103547	3.53058	0.000414644	0.0212103	7	108147622	108456717	-	protein_coding	NRCAM	4897	neuronal cell adhesion molecule		HGNC:7994
ENSG00000038427	8618.5	0.363709	0.104642	3.47574	0.00050945	0.025038	5	83471617	83582303	+	protein_coding	VCAN	1462	versican	CSPG2, ERVR, GHAP, PG-M, WGN	HGNC:2464
ENSG00000155966	11610.3	0.362618	0.0954562	3.79879	0.000145403	0.00938506	X	148500616	149000663	+	protein_coding	AFF2	2334	AF4/FMR2 family member 2	FMR2, FMR2P, FRAXE, MRX2, OX19	HGNC:3776
ENSG00000173175	1865.2	0.361254	0.108566	3.32752	0.00087622	0.0351399	3	123282295	123449090	-	protein_coding	ADCY5	111	adenylate cyclase 5	AC5, DSKOD, FDFM	HGNC:236
ENSG00000124496	1271.6	0.360795	0.112847	3.1972	0.00138771	0.0479257	6	42224930	42452051	-	protein_coding	TRERF1	55809	transcriptional regulating factor 1	BCAR2, HSA277276, RAPA, TREP132, TReP-132	HGNC:18273
ENSG00000135144	1557.96	0.360294	0.111675	3.22626	0.00125421	0.0441733	12	113056729	113098028	+	protein_coding	DTX1	1840	deltex E3 ubiquitin ligase 1	RNF140, hDx-1	HGNC:3060
ENSG00000116852	16037.1	0.358898	0.105292	3.40861	0.000652945	0.0293391	1	200969389	201023714	-	protein_coding	KIF21B	23046	kinesin family member 21B		HGNC:29442
ENSG00000182013	3809.49	0.357728	0.109382	3.27044	0.00107381	0.0403726	19	46466490	46471563	-	protein_coding	PNMA8A	55228	PNMA family member 8A	PNMAL1	HGNC:25578
ENSG00000198853	3906.52	0.353118	0.101749	3.47048	0.000519528	0.0252854	9	35490110	35561898	+	protein_coding	RUSC2	9853	RUN and SH3 domain containing 2	Iporin, MRT61	HGNC:23625
ENSG00000084731	7996.9	0.352472	0.0946139	3.72537	0.00019503	0.0116391	2	25926597	25982749	-	protein_coding	KIF3C	3797	kinesin family member 3C		HGNC:6321
ENSG00000167535	1859.87	0.348829	0.105486	3.30686	0.000943474	0.0367588	12	48813793	48828941	+	protein_coding	CACNB3	784	calcium voltage-gated channel auxiliary subunit beta 3	CAB3, CACNLB3	HGNC:1403
ENSG00000182463	1992.83	0.347241	0.104553	3.32119	0.000896346	0.0356319	20	52972357	53495330	+	protein_coding	TSHZ2	128553	teashirt zinc finger homeobox 2	C20orf17, OVC10-2, TSH2, ZABC2, ZNF218	HGNC:13010
ENSG00000173166	2676.89	0.343607	0.0983523	3.49364	0.000476484	0.023728	2	203394344	203535335	-	protein_coding	RAPH1	65059	Ras association (RalGDS/AF-6) and pleckstrin homology domains 1	ALS2CR18, ALS2CR9, LPD, PREL-2, PREL2	HGNC:14436
ENSG00000102003	1935.22	0.343088	0.101856	3.36838	0.000756121	0.0319419	X	49187814	49200218	-	protein_coding	SYP	6855	synaptophysin	MRX96, MRXSYP, XLID96	HGNC:11506
ENSG00000196782	3804.44	0.342219	0.0978145	3.49866	0.000467607	0.0234411	4	139716752	140154184	-	protein_coding	MAML3	55534	mastermind like transcriptional coactivator 3	CAGH3, ERDA3, GDN, MAM-2, MAM2	HGNC:16272
ENSG00000082805	6668.21	0.33395	0.0855883	3.90182	9.55e-05	0.00680476	12	990508	1495933	+	protein_coding	ERC1	23085	ELKS/RAB6-interacting/CAST family member 1	Cast2, ELKS, ERC-1, RAB6IP2	HGNC:17072
ENSG00000178988	2838.83	0.33374	0.0995545	3.35234	0.000801325	0.0332904	4	6707700	6709865	-	protein_coding	MRFAP1L1	114932	Morf4 family associated protein 1 like 1	PP784	HGNC:28796
ENSG00000164061	4886.15	0.333075	0.10269	3.24351	0.00118067	0.0424786	3	49554476	49671549	+	protein_coding	BSN	8927	bassoon presynaptic cytomatrix protein	ZNF231	HGNC:1117
ENSG00000033867	3292.76	0.332216	0.0944833	3.51613	0.00043788	0.0220983	3	27372720	27484420	-	protein_coding	SLC4A7	9497	solute carrier family 4 member 7	NBC2, NBC3, NBCN1, SBC2, SLC4A6	HGNC:11033
ENSG00000158856	2248.77	0.331415	0.101431	3.26738	0.00108547	0.0406079	8	22048994	22082527	+	protein_coding	DMTN	2039	dematin actin binding protein	DMT, EPB49	HGNC:3382
ENSG00000099284	2638.61	0.330349	0.0960748	3.43846	0.000585041	0.0274095	10	70052543	70112282	+	protein_coding	MACROH2A2	55506	macroH2A.2 histone	H2AFY2	HGNC:14453
ENSG00000204843	6405.27	0.323944	0.08394	3.85923	0.000113745	0.00788303	2	74361153	74392087	-	protein_coding	DCTN1	1639	dynactin subunit 1	DAP-150, DP-150, P135	HGNC:2711
ENSG00000126217	3778.53	0.322203	0.0902401	3.57051	0.000356283	0.0190005	13	112894377	113099742	+	protein_coding	MCF2L	23263	MCF.2 cell line derived transforming sequence like	ARHGEF14, DBS, OST	HGNC:14576
ENSG00000167378	5289.04	0.320641	0.0949828	3.37578	0.000736078	0.0316907	19	43584366	43596134	-	protein_coding	IRGQ	126298	immunity related GTPase Q	FKSG27, IRGQ1	HGNC:24868
ENSG00000084628	3189.35	0.320515	0.0946636	3.38583	0.000709634	0.0309197	1	31179744	31239887	-	protein_coding	NKAIN1	79570	sodium/potassium transporting ATPase interacting 1	FAM77C	HGNC:25743
ENSG00000118263	4548.25	0.31753	0.0981965	3.23362	0.00122232	0.0434572	2	207074136	207167267	-	protein_coding	KLF7	8609	Kruppel like factor 7	UKLF	HGNC:6350
ENSG00000153815	8262.53	0.311113	0.0930039	3.34516	0.000822338	0.0335153	16	81444807	81711762	+	protein_coding	CMIP	80790	c-Maf inducing protein	TCMIP	HGNC:24319
ENSG00000197694	28653.8	0.307379	0.0865847	3.55004	0.000385176	0.0201134	9	128552557	128633662	+	protein_coding	SPTAN1	6709	spectrin alpha, non-erythrocytic 1	DEE5, EIEE5, NEAS, SPTA2	HGNC:11273
ENSG00000198910	8403.34	0.30647	0.0946798	3.23691	0.00120832	0.0431637	X	153861513	153886173	-	protein_coding	L1CAM	3897	L1 cell adhesion molecule	CAML1, CD171, HSAS, HSAS1, MASA	HGNC:6470
ENSG00000018189	7889.8	0.305995	0.0938544	3.26032	0.00111286	0.0411212	4	70704203	70808619	+	protein_coding	RUFY3	22902	RUN and FYVE domain containing 3	RIPX, SINGAR1, ZFYVE30	HGNC:30285
ENSG00000141622	2830.84	0.305603	0.0916811	3.33333	0.000858135	0.0345694	18	46326808	46463140	+	protein_coding	RNF165	494470	ring finger protein 165	ARKL2, Ark2C, RNF111L2, lncAMPC	HGNC:31696
ENSG00000145147	10255.6	0.295285	0.0875226	3.37381	0.000741345	0.0316907	4	20251904	20620561	+	protein_coding	SLIT2	9353	slit guidance ligand 2	SLIL3, Slit-2	HGNC:11086
ENSG00000131149	10871	0.292715	0.0852333	3.43428	0.000594136	0.0277491	16	85169524	85676204	+	protein_coding	GSE1	23199	Gse1 coiled-coil protein	CRHSP24, KIAA0182	HGNC:28979
ENSG00000130723	27092.5	0.291921	0.0851367	3.42885	0.000606138	0.0279644	9	134269480	134375584	+	protein_coding	PRRC2B	84726	proline rich coiled-coil 2B	BAT2L, BAT2L1, KIAA0515, LQFBS-1	HGNC:28121
ENSG00000109046	5272.55	0.27741	0.0851902	3.25637	0.00112848	0.0415762	17	27294075	27315926	+	protein_coding	WSB1	26118	WD repeat and SOCS box containing 1	SWIP1, WSB-1	HGNC:19221
ENSG00000198727	140170	-0.290368	0.0886876	-3.27405	0.00106018	0.0399741	MT	14746	15887	+	protein_coding	MT-CYB	4519	cytochrome b	MTCYB	HGNC:7427
ENSG00000198899	78718.4	-0.296781	0.0923166	-3.21481	0.0013053	0.0455463	MT	8526	9207	+	protein_coding	MT-ATP6	4508	ATP synthase F0 subunit 6	ATPase6, MTATP6	HGNC:7414
ENSG00000146555	3475.48	-0.303831	0.0906282	-3.3525	0.000800839	0.0332904	7	3301251	4269000	+	protein_coding	SDK1	221935	sidekick cell adhesion molecule 1		HGNC:19307
ENSG00000182253	5438.07	-0.309982	0.0935079	-3.31504	0.000916297	0.0360738	15	99098216	99135593	+	protein_coding	SYNM	23336	synemin	DMN, SYN	HGNC:24466
ENSG00000178568	2623.72	-0.316044	0.0969079	-3.26129	0.00110908	0.0410825	2	211375716	212538841	-	protein_coding	ERBB4	2066	erb-b2 receptor tyrosine kinase 4	ALS19, HER4, p180erbB4	HGNC:3432
ENSG00000198786	354965	-0.318438	0.0940808	-3.38473	0.000712471	0.0309197	MT	12336	14148	+	protein_coding	MT-ND5	4540	NADH dehydrogenase subunit 5	MTND5	HGNC:7461
ENSG00000100439	6525.99	-0.318961	0.0977291	-3.26373	0.00109958	0.040831	14	22598289	22612963	+	protein_coding	ABHD4	63874	abhydrolase domain containing 4, N-acyl phospholipase B	ABH4	HGNC:20154
ENSG00000070214	2580.1	-0.319839	0.100049	-3.19684	0.00138943	0.0479257	9	105244621	105439171	+	protein_coding	SLC44A1	23446	solute carrier family 44 member 1	CD92, CDW92, CHTL1, CONATOC, CTL1	HGNC:18798
ENSG00000144485	2163.03	-0.32516	0.096077	-3.38437	0.000713423	0.0309197	2	238238266	238240662	-	protein_coding	HES6	55502	hes family bHLH transcription factor 6	C-HAIRY1, HES-6, bHLHb41, bHLHc23	HGNC:18254
ENSG00000198804	258516	-0.325595	0.0989197	-3.29151	0.000996527	0.0384276	MT	5903	7445	+	protein_coding	MT-CO1	4512	cytochrome c oxidase subunit I	COI, MTCO1	HGNC:7419
ENSG00000147955	2691.34	-0.327525	0.0967143	-3.38652	0.000707861	0.0309197	9	34634721	34637844	-	protein_coding	SIGMAR1	10280	sigma non-opioid intracellular receptor 1	ALS16, DSMA2, OPRS1, SIG-1R, SR-BP	HGNC:8157
ENSG00000162493	2027.84	-0.332504	0.101547	-3.27439	0.00105889	0.0399741	1	13583464	13617957	+	protein_coding	PDPN	10630	podoplanin	AGGRUS, D2-40, GP36, GP40, Gp38	HGNC:29602
ENSG00000198914	3260.88	-0.33892	0.102718	-3.29951	0.000968542	0.0374445	2	104853286	104858574	+	protein_coding	POU3F3	5455	POU class 3 homeobox 3	BRN1, OTF8, SNIBFIS, brain-1, oct-8	HGNC:9216
ENSG00000136002	5622.41	-0.342402	0.0843966	-4.05706	4.97e-05	0.00403976	2	130836913	131047263	+	protein_coding	ARHGEF4	50649	Rho guanine nucleotide exchange factor 4	ASEF, ASEF1, GEF4, SMIM39, STM6	HGNC:684
ENSG00000198142	1379.18	-0.344971	0.106551	-3.23761	0.00120535	0.0431602	2	109614363	109618990	+	protein_coding	SOWAHC	65124	sosondowah ankyrin repeat domain family member C	ANKRD57, C2orf26	HGNC:26149
ENSG00000133687	1217.3	-0.34621	0.106781	-3.24223	0.00118597	0.0425677	12	29500839	29784759	-	protein_coding	TMTC1	83857	transmembrane O-mannosyltransferase targeting cadherins 1	ARG99, OLF, TMTC1A	HGNC:24099
ENSG00000100714	1756.48	-0.347591	0.102381	-3.39508	0.000686098	0.0304372	14	64388030	64463457	+	protein_coding	MTHFD1	4522	methylenetetrahydrofolate dehydrogenase, cyclohydrolase and formyltetrahydrofolate synthetase 1	CIMAH, MTHFC, MTHFD	HGNC:7432
ENSG00000197406	4330.86	-0.350586	0.0978594	-3.58255	0.000340256	0.0184069	14	101561350	101563452	+	protein_coding	DIO3	1735	iodothyronine deiodinase 3	5DIII, D3, DIOIII, TXDI3	HGNC:2885
ENSG00000155368	3447.71	-0.353711	0.0988825	-3.57708	0.000347448	0.0185953	2	119366923	119372550	+	protein_coding	DBI	1622	diazepam binding inhibitor, acyl-CoA binding protein	ACBD1, ACBP, CCK-RP, EP	HGNC:2690
ENSG00000141540	2706.52	-0.358023	0.101066	-3.54245	0.000396425	0.0205581	17	74213570	74262020	+	protein_coding	TTYH2	94015	tweety family member 2	C17orf29	HGNC:13877
ENSG00000103260	5121.72	-0.358195	0.0996521	-3.59445	0.000325074	0.0177774	16	715117	719655	+	protein_coding	METRN	79006	meteorin, glial cell differentiation regulator	C16orf23, c380A1.2	HGNC:14151
ENSG00000079482	1406.78	-0.359295	0.112649	-3.18951	0.00142515	0.0486007	X	67949348	68433913	-	protein_coding	OPHN1	4983	oligophrenin 1	ARHGAP41, MRX60, MRXSBL, OPN1	HGNC:8148
ENSG00000184602	6383.54	-0.365317	0.0939045	-3.8903	0.00010012	0.00701667	16	11668454	11679152	+	protein_coding	SNN	8303	stannin		HGNC:11149
ENSG00000148700	2070.81	-0.36582	0.105756	-3.4591	0.000541978	0.0262084	10	109996367	110135565	+	protein_coding	ADD3	120	adducin 3	ADDL, CPSQ3	HGNC:245
ENSG00000198938	90163	-0.370353	0.107663	-3.43994	0.000581839	0.0273446	MT	9206	9990	+	protein_coding	MT-CO3	4514	cytochrome c oxidase subunit III	COIII, MTCO3	HGNC:7422
ENSG00000168913	2075.88	-0.371981	0.107709	-3.45356	0.000553229	0.0264037	9	34521042	34522990	-	protein_coding	ENHO	375704	energy homeostasis associated	C9orf165, UNQ470	HGNC:24838
ENSG00000145721	4989.07	-0.376529	0.107708	-3.49583	0.00047259	0.0236122	5	97091866	97142753	-	protein_coding	LIX1	167410	limb and CNS expressed 1	C5orf11, Lft	HGNC:18581
ENSG00000115738	4813.37	-0.37678	0.089199	-4.22403	2.4e-05	0.00218719	2	8678844	8684461	+	protein_coding	ID2	3398	inhibitor of DNA binding 2	GIG8, ID2A, ID2H, bHLHb26	HGNC:5361
ENSG00000162407	2847.86	-0.377904	0.103064	-3.66669	0.000245711	0.0140503	1	56494760	56645301	-	protein_coding	PLPP3	8613	phospholipid phosphatase 3	Dri42, LPP3, PAP2B, PPAP2B, VCIP	HGNC:9229
ENSG00000144749	2965.44	-0.37848	0.0971136	-3.89729	9.73e-05	0.00690053	3	66378796	66501263	-	protein_coding	LRIG1	26018	leucine rich repeats and immunoglobulin like domains 1	LIG-1, LIG1	HGNC:17360
ENSG00000133739	1242.23	-0.380648	0.11246	-3.38473	0.00071249	0.0309197	8	85107214	85146080	+	protein_coding	LRRCC1	85444	leucine rich repeat and coiled-coil centrosomal protein 1	CLERC, CLERK, SAP2, VFL1	HGNC:29373
ENSG00000164163	1396.12	-0.380743	0.118262	-3.2195	0.00128416	0.0449128	4	145098287	145129524	+	protein_coding	ABCE1	6059	ATP binding cassette subfamily E member 1	ABC38, OABP, RLI, RLI1, RNASEL1	HGNC:69
ENSG00000163623	1127.49	-0.381446	0.116493	-3.27442	0.00105879	0.0399741	4	84491984	84499292	-	protein_coding	NKX6-1	4825	NK6 homeobox 1	NKX6.1, NKX6A	HGNC:7839
ENSG00000157833	4821.35	-0.383636	0.0918494	-4.17679	2.96e-05	0.00266241	2	26173087	26189663	+	protein_coding	GAREM2	150946	GRB2 associated regulator of MAPK1 subtype 2	FAM59B, GAREML	HGNC:27172
ENSG00000233822	1027.47	-0.383646	0.120602	-3.1811	0.00146719	0.0498083	6	27838544	27855709	+	protein_coding	H2BC15	8341	H2B clustered histone 15	H2B/d, H2BFD, HIST1H2BN	HGNC:4749
ENSG00000087116	1541.53	-0.390313	0.110985	-3.51681	0.000436767	0.0220983	5	179110852	179345461	-	protein_coding	ADAMTS2	9509	ADAM metallopeptidase with thrombospondin type 1 motif 2	ADAM-TS2, ADAMTS-2, ADAMTS-3, EDSDERMS, NPI	HGNC:218
ENSG00000111783	5895.54	-0.393778	0.118968	-3.30994	0.000933149	0.0365459	12	106583003	106762803	+	protein_coding	RFX4	5992	regulatory factor X4	NYD-SP10	HGNC:9985
ENSG00000153904	6503.75	-0.394748	0.105752	-3.73276	0.000189396	0.0113933	1	85318480	85578363	-	protein_coding	DDAH1	23576	dimethylarginine dimethylaminohydrolase 1	DDAH, DDAH-1, DDAHI, HEL-S-16	HGNC:2715
ENSG00000121966	2188.03	-0.395818	0.116107	-3.40907	0.000651846	0.0293391	2	136114348	136118149	-	protein_coding	CXCR4	7852	C-X-C motif chemokine receptor 4	CD184, D2S201E, FB22, HM89, HSY3RR	HGNC:2561
ENSG00000128050	2493.13	-0.397892	0.0956585	-4.1595	3.19e-05	0.00282148	4	56435740	56464578	+	protein_coding	PAICS	10606	phosphoribosylaminoimidazole carboxylase and phosphoribosylaminoimidazolesuccinocarboxamide synthase	ADE2, ADE2H1, AIRC, PAIS	HGNC:8587
ENSG00000113645	1251.44	-0.397912	0.121056	-3.28699	0.00101263	0.0387505	5	168291644	168472303	+	protein_coding	WWC1	23286	WW and C2 domain containing 1	HBEBP3, HBEBP36, KIBRA, MEMRYQTL, PPP1R168	HGNC:29435
ENSG00000173915	1430.12	-0.402691	0.108905	-3.69764	0.000217612	0.0126847	10	103389040	103396492	-	protein_coding	ATP5MK	84833	ATP synthase membrane subunit k	AGP, ATP5MD, DAPIT, HCVFTP2, MC5DN6	HGNC:30889
ENSG00000212907	79884.7	-0.404963	0.11456	-3.53496	0.000407844	0.0209453	MT	10469	10766	+	protein_coding	MT-ND4L	4539	NADH dehydrogenase subunit 4L	MTND4L	HGNC:7460
ENSG00000101224	1519	-0.407516	0.120063	-3.39419	0.000688308	0.0304455	20	3786771	3806121	+	protein_coding	CDC25B	994	cell division cycle 25B		HGNC:1726
ENSG00000228253	67947.5	-0.411539	0.0937097	-4.39164	1.12e-05	0.00125322	MT	8365	8572	+	protein_coding	MT-ATP8	4509	ATP synthase F0 subunit 8	ATPase8, MTATP8	HGNC:7415
ENSG00000135069	2891.65	-0.414488	0.110741	-3.74286	0.000181935	0.0110774	9	78297124	78330093	+	protein_coding	PSAT1	29968	phosphoserine aminotransferase 1	EPIP, NLS2, PSA, PSAT, PSATD	HGNC:19129
ENSG00000145604	678.148	-0.417643	0.12478	-3.34705	0.000816761	0.0335153	5	36151988	36196849	+	protein_coding	SKP2	6502	S-phase kinase associated protein 2	FBL1, FBXL1, FLB1, p45	HGNC:10901
ENSG00000005513	1051.12	-0.418206	0.119916	-3.48748	0.000487597	0.0242012	16	981769	986979	+	protein_coding	SOX8	30812	SRY-box transcription factor 8		HGNC:11203
ENSG00000151012	1614.69	-0.418425	0.127363	-3.2853	0.00101875	0.0388859	4	138164096	138242349	-	protein_coding	SLC7A11	23657	solute carrier family 7 member 11	CCBR1, xCT	HGNC:11059
ENSG00000177807	1568.01	-0.426907	0.127128	-3.35808	0.000784853	0.0329281	1	159998650	160070160	-	protein_coding	KCNJ10	3766	potassium inwardly rectifying channel subfamily J member 10	BIRK-10, KCNJ13-PEN, KIR1.2, KIR4.1, SESAME	HGNC:6256
ENSG00000180596	1178.43	-0.429442	0.13204	-3.25235	0.00114455	0.0415772	6	26114872	26123926	-	protein_coding	H2BC4	8347	H2B clustered histone 4	H2B.1, H2B/l, H2BC10, H2BC6, H2BC7	HGNC:4757
ENSG00000092969	874.454	-0.432517	0.133911	-3.22988	0.00123843	0.043823	1	218345335	218444619	+	protein_coding	TGFB2	7042	transforming growth factor beta 2	G-TSF, LDS4, TGF-beta2	HGNC:11768
ENSG00000260807	464.841	-0.437603	0.134491	-3.25378	0.00113879	0.0415762	16	975760	981596	-	lncRNA	CEROX1	115804232	cytoplasmic endogenous regulator of oxidative phosphorylation 1		HGNC:53928
ENSG00000100427	9425.31	-0.438541	0.0797447	-5.49931	3.81e-08	1.43e-05	22	50059390	50085426	-	protein_coding	MLC1	23209	modulator of VRAC current 1	LVM, MLC, VL	HGNC:17082
ENSG00000196767	837.305	-0.443868	0.129574	-3.42561	0.000613426	0.028126	X	83508289	83512127	+	protein_coding	POU3F4	5456	POU class 3 homeobox 4	BRAIN-4, BRN-4, BRN4, DFN3, DFNX2	HGNC:9217
ENSG00000114450	1978.78	-0.454802	0.101306	-4.4894	7.14e-06	0.00086624	3	179396087	179451476	-	protein_coding	GNB4	59345	G protein subunit beta 4	CMTD1F, HG2B	HGNC:20731
ENSG00000149503	1004.21	-0.454956	0.126248	-3.60365	0.000313777	0.0172853	11	62123997	62153169	+	protein_coding	INCENP	3619	inner centromere protein		HGNC:6058
ENSG00000123104	3394.36	-0.456336	0.0960519	-4.75093	2.02e-06	0.000342147	12	26335351	26833194	-	protein_coding	ITPR2	3709	inositol 1,4,5-trisphosphate receptor type 2	ANHD, CFAP48, INSP3R2, IP3R2	HGNC:6181
ENSG00000115252	720.44	-0.456858	0.14036	-3.2549	0.00113433	0.0415762	2	182140035	182523192	-	protein_coding	PDE1A	5136	phosphodiesterase 1A	CAM-PDE 1A, CAM-PDE-1A, HCAM-1, HCAM1, HSPDE1A	HGNC:8774
ENSG00000006634	316.995	-0.460604	0.143992	-3.19882	0.00137989	0.0478162	7	87876215	87909553	+	protein_coding	DBF4	10926	DBF4 zinc finger	ASK, CHIF, DBF4A, ZDBF1	HGNC:17364
ENSG00000198756	1283.03	-0.465988	0.112982	-4.12444	3.72e-05	0.00323062	1	183929853	184037729	-	protein_coding	COLGALT2	23127	collagen beta(1-O)galactosyltransferase 2	C1orf17, ColGalT 2, GLT25D2	HGNC:16790
ENSG00000043355	664.908	-0.466447	0.137856	-3.38358	0.000715477	0.0309197	13	99981783	99986765	+	protein_coding	ZIC2	7546	Zic family member 2	HPE5	HGNC:12873
ENSG00000095587	510.495	-0.46981	0.144724	-3.24625	0.00116938	0.0422747	10	96364607	96513926	-	protein_coding	TLL2	7093	tolloid like 2		HGNC:11844
ENSG00000198822	367.626	-0.471785	0.141381	-3.33697	0.000846974	0.034241	7	86643908	86864879	+	protein_coding	GRM3	2913	glutamate metabotropic receptor 3	GLUR3, GPRC1C, MGLUR3, mGlu3	HGNC:4595
ENSG00000187837	3506.44	-0.47231	0.105072	-4.49509	6.95e-06	0.000857212	6	26055739	26056470	-	protein_coding	H1-2	3006	H1.2 linker histone, cluster member	H1.2, H1C, H1F2, H1s-1, HIST1H1C	HGNC:4716
ENSG00000112312	318.467	-0.472867	0.14863	-3.18149	0.00146518	0.0498083	6	24774930	24786099	+	protein_coding	GMNN	51053	geminin DNA replication inhibitor	Gem, MGORS6	HGNC:17493
ENSG00000138496	716.948	-0.475305	0.123239	-3.85676	0.000114898	0.0079264	3	122527923	122564577	-	protein_coding	PARP9	83666	poly(ADP-ribose) polymerase family member 9	ARTD9, BAL, BAL1, MGC:7868	HGNC:24118
ENSG00000198840	27828.6	-0.47768	0.112649	-4.24044	2.23e-05	0.00208378	MT	10058	10404	+	protein_coding	MT-ND3	4537	NADH dehydrogenase subunit 3	MTND3	HGNC:7458
ENSG00000126787	215.525	-0.48159	0.145202	-3.31669	0.000910894	0.035963	14	55148111	55191608	-	protein_coding	DLGAP5	9787	DLG associated protein 5	DLG7, HURP	HGNC:16864
ENSG00000077585	2401.34	-0.484537	0.108566	-4.46305	8.08e-06	0.000934762	1	236142504	236221865	+	protein_coding	GPR137B	7107	G protein-coupled receptor 137B	TM7SF1	HGNC:11862
ENSG00000258498	674.241	-0.485824	0.150315	-3.23204	0.00122912	0.043596	14	101552220	101560438	-	lncRNA	DIO3OS	64150	DIO3 opposite strand upstream RNA	C14orf134, DIO3-AS1, DIO3-OS, NCRNA00041	HGNC:20348
ENSG00000109066	1139.8	-0.488066	0.119124	-4.09711	4.18e-05	0.00358528	17	74776498	74839753	+	protein_coding	TMEM104	54868	transmembrane protein 104		HGNC:25984
ENSG00000147862	3450.73	-0.488615	0.1057	-4.62266	3.79e-06	0.000522716	9	14081842	14398983	-	protein_coding	NFIB	4781	nuclear factor I B	CTF, HMGIC/NFIB, MACID, NF-I/B, NF1-B	HGNC:7785
ENSG00000123560	4250.63	-0.488714	0.111631	-4.37795	1.2e-05	0.00131509	X	103773717	103792619	+	protein_coding	PLP1	5354	proteolipid protein 1	GPM6C, HLD1, MMPL, PLP, PLP/DM20	HGNC:9086
ENSG00000167900	44.9866	-0.490333	0.153713	-3.18993	0.00142306	0.0486007	17	78174090	78187233	-	protein_coding	TK1	7083	thymidine kinase 1	TK2	HGNC:11830
ENSG00000007174	775.573	-0.490872	0.151019	-3.25041	0.0011524	0.0417611	17	11598469	11969748	+	protein_coding	DNAH9	1770	dynein axonemal heavy chain 9	CILD40, DNAH17L, DNEL1, DYH9, Dnahc9	HGNC:2953
ENSG00000111602	1276.69	-0.494424	0.129435	-3.81985	0.000133531	0.00898403	12	56416362	56449426	-	protein_coding	TIMELESS	8914	timeless circadian regulator	TIM, TIM1, hTIM	HGNC:11813
ENSG00000112984	311.087	-0.494611	0.153305	-3.22631	0.00125396	0.0441733	5	138178718	138187723	+	protein_coding	KIF20A	10112	kinesin family member 20A	MKLP2, RAB6KIFL, RCM6	HGNC:9787
ENSG00000144847	654.385	-0.498396	0.130704	-3.81317	0.000137196	0.00912174	3	118900556	119146068	-	protein_coding	IGSF11	152404	immunoglobulin superfamily member 11	BT-IgSF, BTIGSF, CT119, CXADRL1, Igsf13	HGNC:16669
ENSG00000164796	581.8	-0.498759	0.146299	-3.40918	0.000651587	0.0293391	8	112222927	113436939	-	protein_coding	CSMD3	114788	CUB and Sushi multiple domains 3		HGNC:19291
ENSG00000203814	1604	-0.499635	0.136718	-3.65449	0.000257689	0.014624	1	149782688	149812373	-	protein_coding	H2BC18	440689	H2B clustered histone 18	HIST2H2BF	HGNC:24700
ENSG00000188338	1083.32	-0.49986	0.120771	-4.1389	3.49e-05	0.00306921	3	50205245	50221486	+	protein_coding	SLC38A3	10991	solute carrier family 38 member 3	G17, NAT1, SN1, SNAT3	HGNC:18044
ENSG00000218336	1006.52	-0.505901	0.132517	-3.81763	0.00013474	0.00900601	4	182143986	182803024	+	protein_coding	TENM3	55714	teneurin transmembrane protein 3	MCOPCB9, MCOPS15, ODZ3, TEN3, TNM3	HGNC:29944
ENSG00000196517	2709.61	-0.506594	0.116383	-4.35283	1.34e-05	0.00141339	1	43991499	44031467	-	protein_coding	SLC6A9	6536	solute carrier family 6 member 9	GCENSG, GLYT1	HGNC:11056
ENSG00000049541	347.003	-0.508361	0.149151	-3.40836	0.00065354	0.0293391	7	74231498	74254458	-	protein_coding	RFC2	5982	replication factor C subunit 2	RFC40	HGNC:9970
ENSG00000074047	367.867	-0.510577	0.153484	-3.32658	0.000879186	0.0351651	2	120735622	120992653	+	protein_coding	GLI2	2736	GLI family zinc finger 2	CJS, HPE9, PHS2, THP1, THP2	HGNC:4318
ENSG00000041982	10702.8	-0.512732	0.111495	-4.5987	4.25e-06	0.000576007	9	115019574	115118257	-	protein_coding	TNC	3371	tenascin C	150-225, DFNA56, GMEM, GP, HXB	HGNC:5318
ENSG00000123374	273.725	-0.513978	0.155677	-3.30156	0.000961471	0.0372669	12	55966780	55972789	+	protein_coding	CDK2	1017	cyclin dependent kinase 2	CDKN2, p33(CDK2)	HGNC:1771
ENSG00000197415	1582.8	-0.51407	0.10861	-4.73316	2.21e-06	0.000357457	3	157259741	157533619	-	protein_coding	VEPH1	79674	ventricular zone expressed PH domain containing 1	MELT, VEPH	HGNC:25735
ENSG00000126861	406.721	-0.514596	0.157179	-3.27395	0.00106055	0.0399741	17	31272012	31297539	-	protein_coding	OMG	4974	oligodendrocyte myelin glycoprotein	OMGP	HGNC:8135
ENSG00000161800	563.103	-0.515271	0.146867	-3.50843	0.000450762	0.0226723	12	49976922	50033136	-	protein_coding	RACGAP1	29127	Rac GTPase activating protein 1	CDAN3B, CYK4, HsCYK-4, ID-GAP, MgcRacGAP	HGNC:9804
ENSG00000125462	9528.4	-0.515493	0.106751	-4.82895	1.37e-06	0.000266834	1	156404249	156456763	-	lncRNA	MIR9-1HG	10485	MIR9-1 host gene	C1orf61, CROC4	HGNC:30780
ENSG00000134291	1038.85	-0.518966	0.127451	-4.07188	4.66e-05	0.00385348	12	47963568	47968878	+	protein_coding	TMEM106C	79022	transmembrane protein 106C		HGNC:28775
ENSG00000146918	360.183	-0.51926	0.146816	-3.53681	0.000404985	0.0209298	7	158631168	158704804	-	protein_coding	NCAPG2	54892	non-SMC condensin II complex subunit G2	3KS, CAP-G2, CAPG2, LUZP5, MTB	HGNC:21904
ENSG00000111445	391.717	-0.522135	0.140886	-3.70608	0.000210492	0.0123175	12	118013587	118033130	+	protein_coding	RFC5	5985	replication factor C subunit 5	RFC36	HGNC:9973
ENSG00000245526	3280.64	-0.523214	0.112677	-4.64349	3.43e-06	0.000486042	5	88507545	88691057	-	lncRNA	LINC00461	645323	long intergenic non-protein coding RNA 461	ECONEXIN, EyeLinc1, NDIME, VISC	HGNC:42810
ENSG00000111799	61.8637	-0.531676	0.166692	-3.18958	0.00142481	0.0486007	6	75084325	75206267	-	protein_coding	COL12A1	1303	collagen type XII alpha 1 chain	BA209D8.1, BTHLM2, COL12A1L, DJ234P15.1, EDSMYP	HGNC:2188
ENSG00000178202	262.454	-0.533461	0.157625	-3.38436	0.000713434	0.0309197	11	108472111	108498384	-	protein_coding	POGLUT3	143888	protein O-glucosyltransferase 3	KDELC2	HGNC:28496
ENSG00000138587	330.244	-0.535109	0.151383	-3.53481	0.000408071	0.0209453	15	56421543	56465137	-	protein_coding	MNS1	55329	meiosis specific nuclear structural 1	HTX9, SPATA40	HGNC:29636
ENSG00000281327	42.5867	-0.536589	0.156919	-3.41953	0.000627299	0.0286746	5	82807474	82860008	-	lncRNA	LINC01338		long intergenic non-protein coding RNA 1338
ENSG00000197971	893.537	-0.539388	0.155351	-3.47207	0.000516468	0.0252181	18	76978826	77133683	-	protein_coding	MBP	4155	myelin basic protein		HGNC:6925
ENSG00000101773	408.126	-0.54016	0.151517	-3.56503	0.000363819	0.0192079	18	22798260	23026488	+	protein_coding	RBBP8	5932	RB binding protein 8, endonuclease	COM1, CTIP, JWDS, RIM, SAE2	HGNC:9891
ENSG00000188486	1419.74	-0.540608	0.127947	-4.22524	2.39e-05	0.00218719	11	119093873	119095465	-	protein_coding	H2AX	3014	H2A.X variant histone	H2A.X, H2A/X, H2AFX	HGNC:4739
ENSG00000075702	228.881	-0.542623	0.169529	-3.20077	0.00137059	0.0476034	19	36054648	36105108	+	protein_coding	WDR62	284403	WD repeat domain 62	C19orf14, MCPH2	HGNC:24502
ENSG00000214402	177.495	-0.544444	0.1667	-3.26601	0.00109074	0.0407038	9	136981903	136986410	+	protein_coding	LCNL1	401562	lipocalin like 1		HGNC:34436
ENSG00000228716	588.195	-0.544974	0.162846	-3.34656	0.000818213	0.0335153	5	80626225	80654983	-	protein_coding	DHFR	1719	dihydrofolate reductase	DHFRP1, DYR	HGNC:2861
ENSG00000146648	934.458	-0.546873	0.114649	-4.76995	1.84e-06	0.000326602	7	55019016	55211628	+	protein_coding	EGFR	1956	epidermal growth factor receptor	ERBB, ERBB1, ERRP, HER1, NISBD2	HGNC:3236
ENSG00000165490	47.3668	-0.549103	0.160045	-3.43094	0.000601496	0.0279194	11	82899974	82958277	+	protein_coding	DDIAS	220042	DNA damage induced apoptosis suppressor	C11orf82, noxin	HGNC:26351
ENSG00000186638	454.697	-0.549622	0.14447	-3.8044	0.000142148	0.00929389	9	34252379	34329268	-	protein_coding	KIF24	347240	kinesin family member 24	C9orf48, bA571F15.4	HGNC:19916
ENSG00000112118	596.032	-0.554562	0.145199	-3.81933	0.000133814	0.00898403	6	52264013	52284881	-	protein_coding	MCM3	4172	minichromosome maintenance complex component 3	HCC5, P1-MCM3, P1.h, RLFB	HGNC:6945
ENSG00000183856	280.595	-0.555152	0.152811	-3.63293	0.000280223	0.0156084	1	156525404	156572604	-	protein_coding	IQGAP3	128239	IQ motif containing GTPase activating protein 3		HGNC:20669
ENSG00000197442	181.971	-0.556395	0.167759	-3.31663	0.000911091	0.035963	6	136557045	136792477	-	protein_coding	MAP3K5	4217	mitogen-activated protein kinase kinase kinase 5	ASK1, MAPKKK5, MEKK5	HGNC:6857
ENSG00000196787	1513.79	-0.557588	0.141341	-3.94499	7.98e-05	0.00588319	6	27133042	27133535	+	protein_coding	H2AC11	8969	H2A clustered histone 11	H2A.1b, H2A/p, H2AC13, H2AC15, H2AC16	HGNC:4737
ENSG00000142731	125.567	-0.558028	0.171529	-3.25326	0.00114089	0.0415762	4	127880892	127899224	+	protein_coding	PLK4	10733	polo like kinase 4	MCCRP2, SAK, STK18	HGNC:11397
ENSG00000121621	116.103	-0.560553	0.171734	-3.26408	0.00109821	0.040831	11	28020618	28108156	-	protein_coding	KIF18A	81930	kinesin family member 18A	MS-KIF18A, PPP1R99	HGNC:29441
ENSG00000153993	68.3889	-0.561171	0.167952	-3.34126	0.000834001	0.0338987	7	84995552	85187056	-	protein_coding	SEMA3D	223117	semaphorin 3D	Sema-Z2, coll-2	HGNC:10726
ENSG00000138778	565.924	-0.565549	0.168783	-3.35075	0.000805935	0.0333847	4	103105348	103198445	-	protein_coding	CENPE	1062	centromere protein E	CENP-E, KIF10, MCPH13, PPP1R61	HGNC:1856
ENSG00000138696	371.177	-0.566211	0.147273	-3.84464	0.000120728	0.00829056	4	94757954	95158448	+	protein_coding	BMPR1B	658	bone morphogenetic protein receptor type 1B	ALK-6, ALK6, AMD3, AMDD, BDA1D	HGNC:1077
ENSG00000164087	122.375	-0.568201	0.17152	-3.31274	0.000923869	0.0362769	3	52075225	52154690	-	protein_coding	POC1A	25886	POC1 centriolar protein A	PIX2, SOFT, WDR51A	HGNC:24488
ENSG00000147588	7756.34	-0.569	0.113272	-5.02329	5.08e-07	0.000119355	8	81440325	81447439	-	protein_coding	PMP2	5375	peripheral myelin protein 2	CMT1G, FABP8, M-FABP, MP2, P2	HGNC:9117
ENSG00000123219	94.7243	-0.570538	0.169208	-3.37182	0.00074674	0.0317238	5	65517765	65563168	-	protein_coding	CENPK	64105	centromere protein K	AF5alpha, CENP-K, FKSG14, P33, Solt	HGNC:29479
ENSG00000163362	66.134	-0.572878	0.170836	-3.35337	0.00079834	0.0332904	1	200891047	200915742	+	protein_coding	INAVA	55765	innate immunity activator	C1orf106	HGNC:25599
ENSG00000134690	135.158	-0.576796	0.171731	-3.35872	0.000783047	0.0329281	1	37692480	37709719	+	protein_coding	CDCA8	55143	cell division cycle associated 8	BOR, BOREALIN, DasraB, MESRGP	HGNC:14629
ENSG00000187068	405.598	-0.577426	0.142633	-4.04833	5.16e-05	0.00408326	3	185076837	185153060	-	protein_coding	C3orf70	285382	chromosome 3 open reading frame 70		HGNC:33731
ENSG00000175697	104.587	-0.578652	0.171664	-3.37083	0.000749409	0.0317475	3	120164644	120285222	-	protein_coding	GPR156	165829	G protein-coupled receptor 156	GABABL, PGR28	HGNC:20844
ENSG00000197153	261.335	-0.578986	0.167995	-3.44645	0.000568002	0.026778	6	27890314	27893106	-	protein_coding	H3C12	8356	H3 clustered histone 12	H3/j, H3C1, H3C10, H3C11, H3C2	HGNC:4774
ENSG00000205927	217.678	-0.579707	0.160536	-3.61108	0.000304923	0.0168593	21	33025934	33029196	+	protein_coding	OLIG2	10215	oligodendrocyte transcription factor 2	BHLHB1, OLIGO2, PRKCBP2, RACK17, bHLHe19	HGNC:9398
ENSG00000176890	714.992	-0.581427	0.157729	-3.68624	0.000227593	0.0131141	18	657652	673578	+	protein_coding	TYMS	7298	thymidylate synthetase	HST422, TMS, TS	HGNC:12441
ENSG00000131747	1502.32	-0.582132	0.167351	-3.4785	0.000504221	0.0248622	17	40388524	40417896	-	protein_coding	TOP2A	7153	DNA topoisomerase II alpha	TOP2, TOP2alpha, TOPIIA, TP2A	HGNC:11989
ENSG00000173376	1448.61	-0.582437	0.120711	-4.82505	1.4e-06	0.000266834	4	121035612	121073021	-	protein_coding	NDNF	79625	neuron derived neurotrophic factor	C4orf31, HH25, NORD	HGNC:26256
ENSG00000080986	114.961	-0.582672	0.168816	-3.45152	0.000557428	0.0264453	18	2571556	2616635	+	protein_coding	NDC80	10403	NDC80 kinetochore complex component	HEC, HEC1, HsHec1, KNTC2, TID3	HGNC:16909
ENSG00000136492	93.9591	-0.584553	0.171552	-3.40745	0.00065574	0.0293502	17	61679138	61863559	-	protein_coding	BRIP1	83990	BRCA1 interacting helicase 1	BACH1, FANCJ, OF	HGNC:20473
ENSG00000182492	309.262	-0.59271	0.158293	-3.74439	0.000180836	0.0110774	X	153494979	153509546	+	protein_coding	BGN	633	biglycan	DSPG1, MRLS, PG-S1, PGI, SEMDX	HGNC:1044
ENSG00000160957	238.213	-0.59564	0.167085	-3.56489	0.000364003	0.0192079	8	144511287	144517845	-	protein_coding	RECQL4	9401	RecQ like helicase 4	RECQ4	HGNC:9949
ENSG00000008441	3468.65	-0.597512	0.123775	-4.8274	1.38e-06	0.000266834	19	12995474	13098796	+	protein_coding	NFIX	4784	nuclear factor I X	CTF, MALNS, MRSHSS, NF-I/X, NF1-X	HGNC:7788
ENSG00000178999	80.4449	-0.599163	0.168452	-3.55687	0.000375304	0.0196662	17	8204732	8210600	-	protein_coding	AURKB	9212	aurora kinase B	AIK2, AIM-1, AIM1, ARK-2, ARK2	HGNC:11390
ENSG00000066279	573.863	-0.599733	0.168304	-3.56338	0.000366103	0.0192512	1	197084120	197146694	-	protein_coding	ASPM	259266	assembly factor for spindle microtubules	ASP, Calmbp1, MCPH5	HGNC:19048
ENSG00000186897	398.673	-0.600996	0.165241	-3.6371	0.00027573	0.0154152	12	49332408	49337188	-	protein_coding	C1QL4	338761	complement C1q like 4	C1QTNF11, CTRP11	HGNC:31416
ENSG00000231764	1108.59	-0.602432	0.126904	-4.74713	2.06e-06	0.000344759	7	96955140	97014088	-	lncRNA	DLX6-AS1		DLX6 antisense RNA 1
ENSG00000024526	128.009	-0.602485	0.170902	-3.52532	0.00042297	0.0215629	1	68474151	68497221	-	protein_coding	DEPDC1	55635	DEP domain containing 1	DEP.8, DEPDC1-V2, DEPDC1A, SDP35	HGNC:22949
ENSG00000267041	210.228	-0.603369	0.162029	-3.72383	0.00019622	0.0116455	19	36714382	36772825	-	protein_coding	ZNF850	342892	zinc finger protein 850	ZNF850P	HGNC:27994
ENSG00000143355	143.685	-0.604567	0.171608	-3.52295	0.000426778	0.0216835	1	197911901	197935478	+	protein_coding	LHX9	56956	LIM homeobox 9		HGNC:14222
ENSG00000214688	226.676	-0.604977	0.154118	-3.92542	8.66e-05	0.00628273	10	71711700	71737824	-	protein_coding	C10orf105	414152	chromosome 10 open reading frame 105		HGNC:20304
ENSG00000089169	555.498	-0.607805	0.144826	-4.19681	2.71e-05	0.00245247	12	112570379	112898881	+	protein_coding	RPH3A	22895	rabphilin 3A		HGNC:17056
ENSG00000111247	83.0676	-0.609068	0.169795	-3.58709	0.000334393	0.018155	12	4538797	4560047	+	protein_coding	RAD51AP1	10635	RAD51 associated protein 1	PIR51	HGNC:16956
ENSG00000129810	95.3167	-0.610937	0.164155	-3.72171	0.000197879	0.0116702	3	20160592	20186206	-	protein_coding	SGO1	151648	shugoshin 1	CAID, NY-BR-85, SGO, SGOL1	HGNC:25088
ENSG00000148826	3688.52	-0.612283	0.114363	-5.35386	8.61e-08	2.59e-05	10	132783178	132786147	-	protein_coding	NKX6-2	84504	NK6 homeobox 2	GTX, NKX6.2, NKX6B, SPAX8	HGNC:19321
ENSG00000131153	175.195	-0.612704	0.171716	-3.56813	0.000359537	0.0191063	16	85676197	85690073	-	protein_coding	GINS2	51659	GINS complex subunit 2	HSPC037, PSF2, Pfs2	HGNC:24575
ENSG00000151725	83.5157	-0.628254	0.170065	-3.6942	0.000220577	0.0128079	4	184694084	184734130	-	protein_coding	CENPU	79682	centromere protein U	CENP50, CENPU50, KLIP1, MLF1IP, PBIP1	HGNC:21348
ENSG00000170312	212.142	-0.629458	0.170832	-3.68467	0.000229002	0.0131449	10	60778330	60794852	+	protein_coding	CDK1	983	cyclin dependent kinase 1	CDC2, CDC28A, P34CDC2	HGNC:1722
ENSG00000154920	64.1966	-0.631619	0.168856	-3.74058	0.000183595	0.0111334	17	50373219	50381483	+	protein_coding	EME1	146956	essential meiotic structure-specific endonuclease 1	MMS4L, SLX2A	HGNC:24965
ENSG00000166881	421.754	-0.632445	0.138232	-4.57523	4.76e-06	0.000627555	12	57055642	57088063	-	protein_coding	NEMP1	23306	nuclear envelope integral membrane protein 1	TMEM194, TMEM194A	HGNC:29001
ENSG00000113810	1501.39	-0.635621	0.143593	-4.42654	9.58e-06	0.00109099	3	160399273	160434954	+	protein_coding	SMC4	10051	structural maintenance of chromosomes 4	CAP-C, CAPC, SMC-4, SMC4L1	HGNC:14013
ENSG00000167670	367.971	-0.641706	0.161374	-3.97652	6.99e-05	0.00520636	19	4402639	4445018	+	protein_coding	CHAF1A	10036	chromatin assembly factor 1 subunit A	CAF-1, CAF1, CAF1B, CAF1P150, P150	HGNC:1910
ENSG00000073111	654.589	-0.645137	0.149531	-4.31441	1.6e-05	0.00161526	3	127598409	127622436	+	protein_coding	MCM2	4171	minichromosome maintenance complex component 2	BM28, CCNL1, CDCL1, D3S3194, DFNA70	HGNC:6944
ENSG00000213347	129.982	-0.64652	0.17154	-3.76892	0.000163959	0.0103636	5	177301460	177312757	-	protein_coding	MXD3	83463	MAX dimerization protein 3	BHLHC13, MAD3, MYX	HGNC:14008
ENSG00000164109	123.124	-0.646548	0.17164	-3.76688	0.000165299	0.0104014	4	120055622	120066858	-	protein_coding	MAD2L1	4085	mitotic arrest deficient 2 like 1	HSMAD2, MAD2	HGNC:6763
ENSG00000131470	381.62	-0.646615	0.156312	-4.13669	3.52e-05	0.00308089	17	42572309	42577831	-	protein_coding	PSMC3IP	29893	PSMC3 interacting protein	GT198, HOP2, HUMGT198A, ODG3, TBPIP	HGNC:17928
ENSG00000117525	556.062	-0.65355	0.144886	-4.51077	6.46e-06	0.000817654	1	94529172	94541759	-	protein_coding	F3	2152	coagulation factor III, tissue factor	CD142, TF, TFA	HGNC:3541
ENSG00000167513	162.793	-0.653884	0.171724	-3.80777	0.000140227	0.00920904	16	88803788	88809258	+	protein_coding	CDT1	81620	chromatin licensing and DNA replication factor 1	DUP, RIS2	HGNC:24576
ENSG00000175063	211.775	-0.654574	0.171701	-3.81229	0.000137684	0.00912174	20	45812575	45816957	+	protein_coding	UBE2C	11065	ubiquitin conjugating enzyme E2 C	UBCH10, dJ447F3.2	HGNC:15937
ENSG00000166851	355.055	-0.662927	0.169363	-3.91424	9.07e-05	0.00649466	16	23677655	23690367	+	protein_coding	PLK1	5347	polo like kinase 1	PLK, STPK13	HGNC:9077
ENSG00000114346	534.845	-0.664645	0.146685	-4.53111	5.87e-06	0.000760686	3	172750681	172821474	+	protein_coding	ECT2	1894	epithelial cell transforming 2	ARHGEF31	HGNC:3155
ENSG00000102384	95.082	-0.665238	0.171739	-3.87354	0.000107266	0.00746839	X	101098187	101166126	+	protein_coding	CENPI	2491	centromere protein I	CENP-I, FSHPRH1, LRPR1	HGNC:3968
ENSG00000174371	87.4196	-0.670091	0.164885	-4.064	4.82e-05	0.00394278	1	241847966	241895148	+	protein_coding	EXO1	9156	exonuclease 1	HEX1, hExoI	HGNC:3511
ENSG00000139354	204.924	-0.67481	0.171303	-3.93927	8.17e-05	0.00599583	12	100573682	100628288	+	protein_coding	GAS2L3	283431	growth arrest specific 2 like 3	G2L3	HGNC:27475
ENSG00000135476	147.596	-0.675215	0.168414	-4.00926	6.09e-05	0.00467358	12	53268298	53293638	+	protein_coding	ESPL1	9700	extra spindle pole bodies like 1, separase	ESP1, SEPA	HGNC:16856
ENSG00000184221	160.433	-0.678409	0.169999	-3.99066	6.59e-05	0.00500453	21	33070140	33072413	+	protein_coding	OLIG1	116448	oligodendrocyte transcription factor 1	BHLHB6, BHLHE21	HGNC:16983
ENSG00000091651	250.263	-0.688053	0.153836	-4.47265	7.73e-06	0.000907685	16	46689642	46698394	+	protein_coding	ORC6	23594	origin recognition complex subunit 6	ORC6L	HGNC:17151
ENSG00000111665	185.665	-0.689076	0.171737	-4.01239	6.01e-05	0.00465959	12	6844792	6851292	-	protein_coding	CDCA3	83461	cell division cycle associated 3	GRCC8, TOME-1, TOME1	HGNC:14624
ENSG00000123080	111.557	-0.693875	0.169386	-4.09642	4.2e-05	0.00358528	1	50960744	50974634	+	protein_coding	CDKN2C	1031	cyclin dependent kinase inhibitor 2C	INK4C, p18, p18-INK4C	HGNC:1789
ENSG00000125820	1339.72	-0.695029	0.129706	-5.35849	8.39e-08	2.58e-05	20	21511016	21514064	-	protein_coding	NKX2-2	4821	NK2 homeobox 2	NKX2.2, NKX2B	HGNC:7835
ENSG00000164104	1369.21	-0.698059	0.127598	-5.47076	4.48e-08	1.57e-05	4	173331375	173334432	-	protein_coding	HMGB2	3148	high mobility group box 2	HMG2	HGNC:5000
ENSG00000168078	86.9125	-0.699314	0.160008	-4.37051	1.24e-05	0.00133986	8	27809623	27838082	-	protein_coding	PBK	55872	PDZ binding kinase	CT84, HEL164, Nori-3, SPK, TOPK	HGNC:18282
ENSG00000088325	1262.22	-0.699483	0.171715	-4.07352	4.63e-05	0.00384771	20	31739270	31801805	+	protein_coding	TPX2	22974	TPX2 microtubule nucleation factor	C20orf1, C20orf2, DIL-2, DIL2, FLS353	HGNC:1249
ENSG00000164611	547.53	-0.706009	0.150252	-4.69884	2.62e-06	0.000409887	5	160421854	160428739	+	protein_coding	PTTG1	9232	PTTG1 regulator of sister chromatid separation, securin	EAP1, HPTTG, PTTG, TUTR1	HGNC:9690
ENSG00000068489	290.758	-0.709345	0.165328	-4.29052	1.78e-05	0.00176365	17	59155731	59206709	+	protein_coding	PRR11	55771	proline rich 11		HGNC:25619
ENSG00000076382	291.49	-0.715396	0.167161	-4.27969	1.87e-05	0.0018277	17	28577564	28599025	-	protein_coding	SPAG5	10615	sperm associated antigen 5	DEEPEST, MAP126, hMAP126	HGNC:13452
ENSG00000101412	242.937	-0.717068	0.168472	-4.2563	2.08e-05	0.00196584	20	33675476	33686385	-	protein_coding	E2F1	1869	E2F transcription factor 1	E2F-1, RBAP1, RBBP3, RBP3	HGNC:3113
ENSG00000138182	335.1	-0.71712	0.1519	-4.72099	2.35e-06	0.000371535	10	89701589	89774939	+	protein_coding	KIF20B	9585	kinesin family member 20B	CT90, KRMP1, MPHOSPH1, MPP-1, MPP1	HGNC:7212
ENSG00000100297	329.468	-0.718625	0.164627	-4.36518	1.27e-05	0.00134523	22	35400133	35425431	+	protein_coding	MCM5	4174	minichromosome maintenance complex component 5	CDC46, MGORS8, P1-CDC46	HGNC:6948
ENSG00000182010	104.681	-0.72336	0.169504	-4.26752	1.98e-05	0.00190553	10	62183034	62268844	-	protein_coding	RTKN2	219790	rhotekin 2	PLEKHK1, bA531F24.1	HGNC:19364
ENSG00000246731	108.294	-0.726586	0.170436	-4.26311	2.02e-05	0.00193117	17	74209979	74213342	-	lncRNA	MGC16275	85001	uncharacterized protein MGC16275
ENSG00000144554	139.857	-0.731191	0.168779	-4.33224	1.48e-05	0.00153085	3	10026369	10101932	+	protein_coding	FANCD2	2177	FA complementation group D2	FA-D2, FA4, FACD, FAD, FAD2	HGNC:3585
ENSG00000156802	437.07	-0.732261	0.151005	-4.84924	1.24e-06	0.000251875	8	123319849	123416350	-	protein_coding	ATAD2	29028	ATPase family AAA domain containing 2	ANCCA, CT137, PRO2000	HGNC:30123
ENSG00000166451	97.0256	-0.738777	0.171337	-4.31184	1.62e-05	0.00162326	16	81006551	81033114	+	protein_coding	CENPN	55839	centromere protein N	BM039, C16orf60, CENP-N, ICEN32	HGNC:30873
ENSG00000109805	200.544	-0.741847	0.171408	-4.32796	1.5e-05	0.00153969	4	17810978	17844865	+	protein_coding	NCAPG	64151	non-SMC condensin I complex subunit G	CAPG, CHCG, NY-MEL-3, YCG1	HGNC:24304
ENSG00000135451	164.399	-0.743576	0.171056	-4.34698	1.38e-05	0.00144151	12	49323235	49331731	+	protein_coding	TROAP	10024	trophinin associated protein	TASTIN	HGNC:12327
ENSG00000145386	236.986	-0.750364	0.171741	-4.36915	1.25e-05	0.00133986	4	121816443	121823883	-	protein_coding	CCNA2	890	cyclin A2	CCN1, CCNA	HGNC:1578
ENSG00000111206	685.602	-0.755143	0.163317	-4.62379	3.77e-06	0.000522716	12	2857679	2877174	-	protein_coding	FOXM1	2305	forkhead box M1	FKHL16, FOXM1A, FOXM1B, FOXM1C, HFH-11	HGNC:3818
ENSG00000196747	505.056	-0.75685	0.161316	-4.69173	2.71e-06	0.000411527	6	27808172	27808667	+	protein_coding	H2AC13	8329	H2A clustered histone 13	H2A/c, H2AC11, H2AC15, H2AC16, H2AC17	HGNC:4725
ENSG00000143228	151.123	-0.758626	0.171706	-4.41817	9.95e-06	0.00112555	1	163266575	163355764	+	protein_coding	NUF2	83540	NUF2 component of NDC80 kinetochore complex	CDCA1, CT106, NUF2R	HGNC:14621
ENSG00000159259	91.9491	-0.767847	0.171361	-4.48087	7.43e-06	0.000884043	21	36385391	36419015	+	protein_coding	CHAF1B	8208	chromatin assembly factor 1 subunit B	CAF-1, CAF-IP60, CAF1, CAF1A, CAF1P60	HGNC:1911
ENSG00000168077	1504.16	-0.776707	0.113073	-6.86909	6.46e-12	1.08e-08	8	27633867	27676776	+	protein_coding	SCARA3	51435	scavenger receptor class A member 3	APC7, CSR, CSR1, MSLR1, MSRL1	HGNC:19000
ENSG00000134057	339.955	-0.77865	0.16378	-4.75424	1.99e-06	0.000340419	5	69167134	69178245	+	protein_coding	CCNB1	891	cyclin B1	CCNB	HGNC:1579
ENSG00000163535	192.239	-0.780106	0.170453	-4.57666	4.72e-06	0.000627555	2	200510007	200584096	+	protein_coding	SGO2	151246	shugoshin 2	SGOL2, TRIPIN	HGNC:30812
ENSG00000012048	370.301	-0.780466	0.161847	-4.82226	1.42e-06	0.000266834	17	43044294	43170245	-	protein_coding	BRCA1	672	BRCA1 DNA repair associated	BRCAI, BRCC1, BROVCA1, FANCS, IRIS	HGNC:1100
ENSG00000278588	357.575	-0.793465	0.166359	-4.7696	1.85e-06	0.000326602	6	26272930	26273412	+	protein_coding	H2BC10	8346	H2B clustered histone 10	H2B/k, H2BC4, H2BC6, H2BC7, H2BC8	HGNC:4756
ENSG00000117399	225.232	-0.795332	0.171677	-4.63273	3.61e-06	0.000507212	1	43358980	43363203	+	protein_coding	CDC20	991	cell division cycle 20	CDC20A, bA276H19.3, p55CDC	HGNC:1723
ENSG00000146670	154.165	-0.79613	0.170463	-4.6704	3.01e-06	0.000443235	11	65066299	65084164	-	protein_coding	CDCA5	113130	cell division cycle associated 5	SORORIN	HGNC:14626
ENSG00000090889	326.398	-0.799811	0.170454	-4.69224	2.7e-06	0.000411527	X	70290103	70420886	+	protein_coding	KIF4A	24137	kinesin family member 4A	KIF4, KIF4G1, MRX100, XLID100	HGNC:13339
ENSG00000142945	160.052	-0.801306	0.17174	-4.6658	3.07e-06	0.000448347	1	44739817	44767767	+	protein_coding	KIF2C	11004	kinesin family member 2C	CT139, KNSL6, MCAK	HGNC:6393
ENSG00000189057	102.135	-0.803781	0.1702	-4.72256	2.33e-06	0.000371535	11	59107184	59127412	+	protein_coding	FAM111B	374393	FAM111 trypsin like peptidase B	CANP, POIKTMP	HGNC:24200
ENSG00000081320	84.6611	-0.812848	0.171713	-4.73375	2.2e-06	0.000357457	2	196133582	196176503	-	protein_coding	STK17B	9262	serine/threonine kinase 17b	DRAK2	HGNC:11396
ENSG00000105011	105.045	-0.814895	0.17112	-4.76212	1.92e-06	0.000334995	19	14119511	14136613	-	protein_coding	ASF1B	55723	anti-silencing function 1B histone chaperone	CIA-II	HGNC:20996
ENSG00000085999	79.1279	-0.822911	0.166578	-4.94009	7.81e-07	0.000175995	1	46246460	46278480	+	protein_coding	RAD54L	8438	RAD54 like	HR54, RAD54A, hHR54, hRAD54	HGNC:9826
ENSG00000138180	129.959	-0.825039	0.16925	-4.87467	1.09e-06	0.000227658	10	93496611	93529092	+	protein_coding	CEP55	55165	centrosomal protein 55	C10orf3, CT111, MARCH, URCC6	HGNC:1161
ENSG00000125968	123.848	-0.827407	0.17174	-4.81777	1.45e-06	0.00026953	20	31605282	31606515	+	protein_coding	ID1	3397	inhibitor of DNA binding 1, HLH protein	ID, bHLHb24	HGNC:5360
ENSG00000136824	677.766	-0.827885	0.143303	-5.77718	7.6e-09	3.94e-06	9	104094259	104141419	+	protein_coding	SMC2	10592	structural maintenance of chromosomes 2	CAP-E, CAPE, SMC-2, SMC2L1	HGNC:14011
ENSG00000169607	195.953	-0.83379	0.171736	-4.85507	1.2e-06	0.000247924	2	112736348	112764664	-	protein_coding	CKAP2L	150468	cytoskeleton associated protein 2 like		HGNC:26877
ENSG00000140525	258.408	-0.849661	0.163042	-5.21131	1.88e-07	5.13e-05	15	89243944	89317261	+	protein_coding	FANCI	55215	FA complementation group I	KIAA1794	HGNC:25568
ENSG00000165304	185.908	-0.860181	0.170933	-5.03228	4.85e-07	0.000117554	9	36572861	36677683	+	protein_coding	MELK	9833	maternal embryonic leucine zipper kinase	HPK38	HGNC:16870
ENSG00000276368	219.956	-0.866767	0.165643	-5.23273	1.67e-07	4.74e-05	6	27814301	27814777	-	protein_coding	H2AC14	8331	H2A clustered histone 14	H2A/E, H2AFE, HIST1H2AJ, dJ160A22.4	HGNC:4727
ENSG00000137807	304.336	-0.867149	0.166216	-5.21701	1.82e-07	5.06e-05	15	69414245	69448427	+	protein_coding	KIF23	9493	kinesin family member 23	CDAN3A, CHO1, KNSL5, MKLP-1, MKLP1	HGNC:6392
ENSG00000157456	221.13	-0.869039	0.169099	-5.13922	2.76e-07	7.03e-05	15	59105125	59125045	+	protein_coding	CCNB2	9133	cyclin B2	HsT17299	HGNC:1580
ENSG00000104738	991.842	-0.871823	0.14737	-5.91588	3.3e-09	1.84e-06	8	47960184	47978160	+	protein_coding	MCM4	4173	minichromosome maintenance complex component 4	CDC21, CDC54, IMD54, NKCD, NKGCD	HGNC:6947
ENSG00000101057	226.42	-0.879113	0.170661	-5.15121	2.59e-07	6.71e-05	20	43667018	43716495	+	protein_coding	MYBL2	4605	MYB proto-oncogene like 2	B-MYB, BMYB	HGNC:7548
ENSG00000072571	171.536	-0.891414	0.171684	-5.19218	2.08e-07	5.48e-05	5	163460202	163491941	+	protein_coding	HMMR	3161	hyaluronan mediated motility receptor	CD168, IHABP, RHAMM	HGNC:5012
ENSG00000186185	213.785	-0.892868	0.171598	-5.20324	1.96e-07	5.26e-05	17	44924708	44947773	-	protein_coding	KIF18B	146909	kinesin family member 18B		HGNC:27102
ENSG00000143476	150.173	-0.911454	0.171246	-5.32248	1.02e-07	3.02e-05	1	212035552	212107400	+	protein_coding	DTL	51514	denticleless E3 ubiquitin protein ligase homolog	CDT2, DCAF2, L2DTL, RAMP	HGNC:30288
ENSG00000100526	139.147	-0.923367	0.171675	-5.37857	7.51e-08	2.4e-05	14	54396848	54420218	+	protein_coding	CDKN3	1033	cyclin dependent kinase inhibitor 3	CDI1, CIP2, KAP, KAP1	HGNC:1791
ENSG00000087586	196.34	-0.924954	0.17101	-5.40876	6.35e-08	2.07e-05	20	56369388	56392337	-	protein_coding	AURKA	6790	aurora kinase A	AIK, ARK1, AURA, BTAK, PPP1R47	HGNC:11393
ENSG00000011426	464.302	-0.927381	0.162766	-5.69764	1.21e-08	5.89e-06	7	36389820	36453791	+	protein_coding	ANLN	54443	anillin actin binding protein	FSGS8, Scraps, scra	HGNC:14082
ENSG00000115163	107.862	-0.936182	0.170746	-5.48289	4.18e-08	1.53e-05	2	26764288	26801067	+	protein_coding	CENPA	1058	centromere protein A	CENP-A, CenH3	HGNC:1851
ENSG00000275713	592.643	-0.937319	0.151173	-6.2003	5.64e-10	3.53e-07	6	26251613	26252075	+	protein_coding	H2BC9	8345	H2B clustered histone 9	H2B/j, H2BFJ, HIST1H2BH	HGNC:4755
ENSG00000278463	164.924	-0.939796	0.168451	-5.57904	2.42e-08	1.07e-05	6	26033091	26033618	-	protein_coding	H2AC4	8335	H2A clustered histone 4	H2A/m, H2AC8, H2AFM, HIST1H2AB	HGNC:4734
ENSG00000276903	341.937	-0.943186	0.169491	-5.56482	2.62e-08	1.07e-05	6	27865316	27865798	+	protein_coding	H2AC16	8332	H2A clustered histone 16	H2A.i, H2A/i, H2AC11, H2AC13, H2AC15	HGNC:4730
ENSG00000076003	551.784	-0.949792	0.133806	-7.0983	1.26e-12	3.17e-09	2	135839625	135876443	-	protein_coding	MCM6	4175	minichromosome maintenance complex component 6	MCG40308, Mis5, P105MCM	HGNC:6949
ENSG00000139618	165.29	-0.95046	0.169173	-5.61826	1.93e-08	8.79e-06	13	32315085	32400268	+	protein_coding	BRCA2	675	BRCA2 DNA repair associated	BRCC2, BROVCA2, FACD, FAD, FAD1	HGNC:1101
ENSG00000129195	118.585	-0.955357	0.171592	-5.5676	2.58e-08	1.07e-05	17	6444440	6451469	+	protein_coding	PIMREG	54478	PICALM interacting mitotic regulator	CATS, FAM64A, RCS1	HGNC:25483
ENSG00000089685	222.335	-0.971226	0.171393	-5.66665	1.46e-08	6.84e-06	17	78214185	78225636	+	protein_coding	BIRC5	332	baculoviral IAP repeat containing 5	API4, EPR-1	HGNC:593
ENSG00000138160	375.029	-0.988662	0.158264	-6.24691	4.19e-10	2.86e-07	10	92574104	92655395	+	protein_coding	KIF11	3832	kinesin family member 11	EG5, HKSP, KNSL1, MCLMR, TRIP5	HGNC:6388
ENSG00000184661	118.324	-0.989787	0.171608	-5.76771	8.04e-09	4.03e-06	8	25459198	25507911	+	protein_coding	CDCA2	157313	cell division cycle associated 2	PPP1R81, Repo-Man	HGNC:14623
ENSG00000273703	250.075	-1.00259	0.160773	-6.23605	4.49e-10	2.93e-07	6	27815021	27815489	+	protein_coding	H2BC14	8342	H2B clustered histone 14	H2B/e, H2BFE, HIST1H2BM, dJ160A22.3	HGNC:4750
ENSG00000121152	181.972	-1.01997	0.171656	-5.94194	2.82e-09	1.63e-06	2	96335765	96377091	+	protein_coding	NCAPH	23397	non-SMC condensin I complex subunit H	BRRN1, CAP-H, CAPH, MCPH23	HGNC:1112
ENSG00000075218	213.826	-1.02247	0.171741	-5.95357	2.62e-09	1.58e-06	22	46296869	46330810	+	protein_coding	GTSE1	51512	G2 and S-phase expressed 1	B99	HGNC:13698
ENSG00000185697	132.691	-1.05081	0.167533	-6.27227	3.56e-10	2.82e-07	8	66562174	66614247	-	protein_coding	MYBL1	4603	MYB proto-oncogene like 1	A-MYB, AMYB	HGNC:7547
ENSG00000274641	306.067	-1.06125	0.163175	-6.50373	7.84e-11	7.86e-08	6	27893424	27893891	+	protein_coding	H2BC17	8348	H2B clustered histone 17	H2B.2, H2B/n, H2BFN, HIST1H2BO, dJ193B12.2	HGNC:4758
ENSG00000278272	146.286	-1.07548	0.171741	-6.26222	3.8e-10	2.85e-07	6	26045411	26045821	+	protein_coding	H3C3	8352	H3 clustered histone 3	H3.1, H3/c, H3C1, H3C10, H3C11	HGNC:4768
ENSG00000118193	206.321	-1.08247	0.170922	-6.33312	2.4e-10	2.01e-07	1	200551496	200620751	-	protein_coding	KIF14	9928	kinesin family member 14	MCPH20, MKS12	HGNC:19181
ENSG00000093009	63.965	-1.08539	0.167466	-6.48129	9.09e-11	8.55e-08	22	19479456	19520612	+	protein_coding	CDC45	8318	cell division cycle 45	CDC45L, CDC45L2, MGORS7, PORC-PI-1	HGNC:1739
ENSG00000112742	130.541	-1.09751	0.171388	-6.40369	1.52e-10	1.34e-07	6	80003886	80042527	+	protein_coding	TTK	7272	TTK protein kinase	CT96, ESK, MPH1, MPS1, MPS1L1	HGNC:12401
ENSG00000165244	180.936	-1.13034	0.16868	-6.70105	2.07e-11	2.59e-08	9	96385940	96418370	-	protein_coding	ZNF367	195828	zinc finger protein 367	AFF29, CDC14B, ZFF29	HGNC:18320
ENSG00000169679	350.729	-1.13875	0.168896	-6.74231	1.56e-11	2.13e-08	2	110637527	110678063	-	protein_coding	BUB1	699	BUB1 mitotic checkpoint serine/threonine kinase	BUB1A, BUB1L, hBUB1	HGNC:1148
ENSG00000171320	89.7628	-1.18577	0.170965	-6.93573	4.04e-12	7.6e-09	8	27771948	27812640	+	protein_coding	ESCO2	157570	establishment of sister chromatid cohesion N-acetyltransferase 2	2410004I17Rik, EFO2, EFO2p, JHS, RBS	HGNC:27230
ENSG00000137804	308.362	-1.2094	0.165413	-7.31142	2.64e-13	7.95e-10	15	41320793	41381050	+	protein_coding	NUSAP1	51203	nucleolar and spindle associated protein 1	ANKT, BM037, LNP, NUSAP, PRO0310p1	HGNC:18538
ENSG00000123485	200.453	-1.26729	0.168793	-7.50796	6.01e-14	4.52e-10	2	233833415	233854566	-	protein_coding	HJURP	55355	Holliday junction recognition protein	FAKTS, URLC9, hFLEG1	HGNC:25444
ENSG00000065328	116.769	-1.27977	0.17174	-7.4518	9.21e-14	4.62e-10	10	13161557	13211110	+	protein_coding	MCM10	55388	minichromosome maintenance 10 replication initiation factor	CNA43, DNA43, IMD80, PRO2249	HGNC:18043

## Sheet: GO categories
category	over_represented_pvalue	under_represented_pvalue	numDEInCat	numInCat	term	ontology	p_adjust_over_represented	p_adjust_under_represented	category	de_genes
GO:1903047	6.42618e-24	1	84	754	mitotic cell cycle process	BP	1.33253e-19	1	GO:1903047	ENSG00000065328,ENSG00000137804,ENSG00000076003,ENSG00000169679,ENSG00000093009,ENSG00000112742,ENSG00000118193,ENSG00000138160,ENSG00000075218,ENSG00000121152,ENSG00000104738,ENSG00000136824,ENSG00000011426,ENSG00000139618,ENSG00000115163,ENSG00000087586,ENSG00000100526,ENSG00000143476,ENSG00000137807,ENSG00000186185,ENSG00000072571,ENSG00000101057,ENSG00000157456,ENSG00000165304,ENSG00000138180…
GO:0000278	7.47777e-23	1	89	868	mitotic cell cycle	BP	7.75295e-19	1	GO:0000278	ENSG00000065328,ENSG00000137804,ENSG00000076003,ENSG00000176165,ENSG00000169679,ENSG00000093009,ENSG00000112742,ENSG00000118193,ENSG00000185697,ENSG00000138160,ENSG00000075218,ENSG00000121152,ENSG00000104738,ENSG00000136824,ENSG00000011426,ENSG00000139618,ENSG00000115163,ENSG00000087586,ENSG00000100526,ENSG00000143476,ENSG00000137807,ENSG00000186185,ENSG00000072571,ENSG00000101057,ENSG00000157456…
GO:0000280	1.40908e-21	1	53	344	nuclear division	BP	8.48553e-18	1	GO:0000280	ENSG00000137804,ENSG00000169679,ENSG00000112742,ENSG00000118193,ENSG00000185697,ENSG00000138160,ENSG00000121152,ENSG00000136824,ENSG00000011426,ENSG00000139618,ENSG00000087586,ENSG00000137807,ENSG00000186185,ENSG00000101057,ENSG00000157456,ENSG00000085999,ENSG00000134057,ENSG00000138182,ENSG00000164611,ENSG00000090889,ENSG00000146670,ENSG00000142945,ENSG00000117399,ENSG00000163535,ENSG00000113810…
GO:0005694	1.63687e-21	1	109	1291	chromosome	CC	8.48553e-18	1	GO:0005694	ENSG00000123485,ENSG00000065328,ENSG00000137804,ENSG00000076003,ENSG00000171320,ENSG00000176165,ENSG00000169679,ENSG00000136352,ENSG00000274641,ENSG00000112742,ENSG00000134595,ENSG00000273703,ENSG00000275713,ENSG00000121152,ENSG00000104738,ENSG00000168875,ENSG00000136824,ENSG00000184661,ENSG00000089685,ENSG00000139618,ENSG00000278463,ENSG00000276903,ENSG00000115163,ENSG00000164104,ENSG00000125820…
GO:0022402	1.4001e-20	1	100	1144	cell cycle process	BP	5.80649e-17	1	GO:0022402	ENSG00000065328,ENSG00000137804,ENSG00000076003,ENSG00000171320,ENSG00000169679,ENSG00000093009,ENSG00000112742,ENSG00000118193,ENSG00000185697,ENSG00000138160,ENSG00000075218,ENSG00000121152,ENSG00000104738,ENSG00000136824,ENSG00000011426,ENSG00000139618,ENSG00000115163,ENSG00000087586,ENSG00000100526,ENSG00000143476,ENSG00000137807,ENSG00000186185,ENSG00000072571,ENSG00000101057,ENSG00000157456…
GO:0000070	2.89726e-20	1	35	152	mitotic sister chromatid segregation	BP	1.00129e-16	1	GO:0000070	ENSG00000137804,ENSG00000169679,ENSG00000112742,ENSG00000118193,ENSG00000121152,ENSG00000136824,ENSG00000137807,ENSG00000186185,ENSG00000134057,ENSG00000164611,ENSG00000090889,ENSG00000146670,ENSG00000142945,ENSG00000117399,ENSG00000163535,ENSG00000113810,ENSG00000143228,ENSG00000109805,ENSG00000076382,ENSG00000135476,ENSG00000166851,ENSG00000175063,ENSG00000167513,ENSG00000164109,ENSG00000129810…
GO:0007059	5.45246e-20	1	46	279	chromosome segregation	BP	1.61518e-16	1	GO:0007059	ENSG00000123485,ENSG00000137804,ENSG00000171320,ENSG00000169679,ENSG00000112742,ENSG00000118193,ENSG00000121152,ENSG00000136824,ENSG00000184661,ENSG00000089685,ENSG00000137807,ENSG00000186185,ENSG00000012048,ENSG00000134057,ENSG00000164611,ENSG00000090889,ENSG00000146670,ENSG00000142945,ENSG00000117399,ENSG00000163535,ENSG00000114346,ENSG00000113810,ENSG00000143228,ENSG00000144554,ENSG00000109805…
GO:0000819	8.48578e-20	1	37	177	sister chromatid segregation	BP	2.19951e-16	1	GO:0000819	ENSG00000137804,ENSG00000171320,ENSG00000169679,ENSG00000112742,ENSG00000118193,ENSG00000121152,ENSG00000136824,ENSG00000137807,ENSG00000186185,ENSG00000134057,ENSG00000164611,ENSG00000090889,ENSG00000146670,ENSG00000142945,ENSG00000117399,ENSG00000163535,ENSG00000113810,ENSG00000143228,ENSG00000109805,ENSG00000076382,ENSG00000135476,ENSG00000166851,ENSG00000175063,ENSG00000167513,ENSG00000164109…
GO:0098813	1.16216e-19	1	41	223	nuclear chromosome segregation	BP	2.67761e-16	1	GO:0098813	ENSG00000137804,ENSG00000171320,ENSG00000169679,ENSG00000112742,ENSG00000118193,ENSG00000121152,ENSG00000136824,ENSG00000137807,ENSG00000186185,ENSG00000134057,ENSG00000164611,ENSG00000090889,ENSG00000146670,ENSG00000142945,ENSG00000117399,ENSG00000163535,ENSG00000114346,ENSG00000113810,ENSG00000143228,ENSG00000144554,ENSG00000109805,ENSG00000076382,ENSG00000135476,ENSG00000166851,ENSG00000175063…
GO:0007049	2.67981e-19	1	116	1522	cell cycle	BP	4.91829e-16	1	GO:0007049	ENSG00000123485,ENSG00000065328,ENSG00000137804,ENSG00000076003,ENSG00000171320,ENSG00000176165,ENSG00000169679,ENSG00000093009,ENSG00000112742,ENSG00000118193,ENSG00000185697,ENSG00000138160,ENSG00000075218,ENSG00000121152,ENSG00000104738,ENSG00000136824,ENSG00000184661,ENSG00000011426,ENSG00000089685,ENSG00000139618,ENSG00000129195,ENSG00000115163,ENSG00000087586,ENSG00000100526,ENSG00000143476…
GO:0048285	2.82813e-19	1	53	385	organelle fission	BP	4.91829e-16	1	GO:0048285	ENSG00000137804,ENSG00000169679,ENSG00000112742,ENSG00000118193,ENSG00000185697,ENSG00000138160,ENSG00000121152,ENSG00000136824,ENSG00000011426,ENSG00000139618,ENSG00000087586,ENSG00000137807,ENSG00000186185,ENSG00000101057,ENSG00000157456,ENSG00000085999,ENSG00000134057,ENSG00000138182,ENSG00000164611,ENSG00000090889,ENSG00000146670,ENSG00000142945,ENSG00000117399,ENSG00000163535,ENSG00000113810…
GO:0051301	2.84623e-19	1	62	518	cell division	BP	4.91829e-16	1	GO:0051301	ENSG00000137804,ENSG00000169679,ENSG00000118193,ENSG00000138160,ENSG00000121152,ENSG00000136824,ENSG00000184661,ENSG00000011426,ENSG00000089685,ENSG00000139618,ENSG00000129195,ENSG00000115163,ENSG00000087586,ENSG00000137807,ENSG00000186185,ENSG00000157456,ENSG00000138180,ENSG00000152503,ENSG00000134057,ENSG00000138182,ENSG00000164611,ENSG00000090889,ENSG00000146670,ENSG00000142945,ENSG00000117399…
GO:0140014	8.43535e-19	1	43	260	mitotic nuclear division	BP	1.3455e-15	1	GO:0140014	ENSG00000137804,ENSG00000169679,ENSG00000112742,ENSG00000118193,ENSG00000138160,ENSG00000121152,ENSG00000136824,ENSG00000011426,ENSG00000087586,ENSG00000137807,ENSG00000186185,ENSG00000101057,ENSG00000157456,ENSG00000134057,ENSG00000138182,ENSG00000164611,ENSG00000090889,ENSG00000146670,ENSG00000142945,ENSG00000117399,ENSG00000163535,ENSG00000113810,ENSG00000143228,ENSG00000109805,ENSG00000076382…
GO:0071103	9.64558e-17	1	42	282	DNA conformation change	BP	1.42865e-13	1	GO:0071103	ENSG00000123485,ENSG00000137804,ENSG00000076003,ENSG00000274641,ENSG00000273703,ENSG00000275713,ENSG00000121152,ENSG00000104738,ENSG00000136824,ENSG00000115163,ENSG00000164104,ENSG00000085999,ENSG00000278588,ENSG00000105011,ENSG00000134057,ENSG00000146670,ENSG00000187837,ENSG00000159259,ENSG00000113810,ENSG00000100297,ENSG00000109805,ENSG00000073111,ENSG00000166451,ENSG00000170004,ENSG00000188486…
GO:0051276	6.47411e-16	1	86	1049	chromosome organization	BP	8.94981e-13	1	GO:0051276	ENSG00000123485,ENSG00000137804,ENSG00000076003,ENSG00000171320,ENSG00000169679,ENSG00000274641,ENSG00000093009,ENSG00000112742,ENSG00000118193,ENSG00000273703,ENSG00000275713,ENSG00000121152,ENSG00000104738,ENSG00000136824,ENSG00000139618,ENSG00000278463,ENSG00000276903,ENSG00000115163,ENSG00000164104,ENSG00000087586,ENSG00000137807,ENSG00000186185,ENSG00000142611,ENSG00000085999,ENSG00000156802…
GO:0006323	2.83164e-15	1	32	181	DNA packaging	BP	3.66981e-12	1	GO:0006323	ENSG00000123485,ENSG00000137804,ENSG00000274641,ENSG00000273703,ENSG00000275713,ENSG00000121152,ENSG00000136824,ENSG00000115163,ENSG00000164104,ENSG00000278588,ENSG00000105011,ENSG00000134057,ENSG00000146670,ENSG00000187837,ENSG00000159259,ENSG00000113810,ENSG00000109805,ENSG00000073111,ENSG00000166451,ENSG00000188486,ENSG00000167670,ENSG00000102384,ENSG00000151725,ENSG00000203814,ENSG00000149503…
GO:0051321	4.68495e-15	1	30	160	meiotic cell cycle	BP	5.62864e-12	1	GO:0051321	ENSG00000169679,ENSG00000112742,ENSG00000185697,ENSG00000136824,ENSG00000139618,ENSG00000087586,ENSG00000157456,ENSG00000085999,ENSG00000164611,ENSG00000117399,ENSG00000163535,ENSG00000113810,ENSG00000143228,ENSG00000144554,ENSG00000188486,ENSG00000131470,ENSG00000174371,ENSG00000135476,ENSG00000166851,ENSG00000154920,ENSG00000129810,ENSG00000149503,ENSG00000111247,ENSG00000101773,ENSG00000138587…
GO:0044815	4.88597e-15	1	21	74	DNA packaging complex	CC	5.62864e-12	1	GO:0044815	ENSG00000274641,ENSG00000273703,ENSG00000275713,ENSG00000121152,ENSG00000136824,ENSG00000278463,ENSG00000276903,ENSG00000115163,ENSG00000278588,ENSG00000196747,ENSG00000187837,ENSG00000113810,ENSG00000109805,ENSG00000188486,ENSG00000196787,ENSG00000203814,ENSG00000146918,ENSG00000197153,ENSG00000099284,ENSG00000180596,ENSG00000233822
GO:0098687	5.16703e-15	1	41	300	chromosomal region	CC	5.63914e-12	1	GO:0098687	ENSG00000123485,ENSG00000076003,ENSG00000171320,ENSG00000169679,ENSG00000112742,ENSG00000104738,ENSG00000089685,ENSG00000139618,ENSG00000115163,ENSG00000134057,ENSG00000146670,ENSG00000142945,ENSG00000163535,ENSG00000113810,ENSG00000143228,ENSG00000100297,ENSG00000109805,ENSG00000073111,ENSG00000166451,ENSG00000076382,ENSG00000188486,ENSG00000166851,ENSG00000102384,ENSG00000204843,ENSG00000112118…
GO:0140013	8.06425e-15	1	25	110	meiotic nuclear division	BP	8.36102e-12	1	GO:0140013	ENSG00000169679,ENSG00000112742,ENSG00000185697,ENSG00000136824,ENSG00000139618,ENSG00000087586,ENSG00000157456,ENSG00000085999,ENSG00000164611,ENSG00000117399,ENSG00000163535,ENSG00000113810,ENSG00000143228,ENSG00000144554,ENSG00000131470,ENSG00000135476,ENSG00000166851,ENSG00000154920,ENSG00000129810,ENSG00000149503,ENSG00000111247,ENSG00000131747,ENSG00000136492,ENSG00000101224,ENSG00000121621
GO:0065004	2.44603e-14	1	31	184	protein-DNA complex assembly	BP	2.41528e-11	1	GO:0065004	ENSG00000123485,ENSG00000076003,ENSG00000274641,ENSG00000093009,ENSG00000273703,ENSG00000275713,ENSG00000104738,ENSG00000115163,ENSG00000164104,ENSG00000278588,ENSG00000105011,ENSG00000187837,ENSG00000159259,ENSG00000100297,ENSG00000073111,ENSG00000166451,ENSG00000188486,ENSG00000167670,ENSG00000102384,ENSG00000112118,ENSG00000167513,ENSG00000151725,ENSG00000203814,ENSG00000197153,ENSG00000099284…
GO:0007399	6.11055e-14	1	122	1909	nervous system development	BP	5.75947e-11	1	GO:0007399	ENSG00000176165,ENSG00000145730,ENSG00000136352,ENSG00000118193,ENSG00000134595,ENSG00000168875,ENSG00000139618,ENSG00000070729,ENSG00000157168,ENSG00000164104,ENSG00000087586,ENSG00000118946,ENSG00000125820,ENSG00000148826,ENSG00000184349,ENSG00000125851,ENSG00000136040,ENSG00000104435,ENSG00000173376,ENSG00000125968,ENSG00000146648,ENSG00000067715,ENSG00000138182,ENSG00000167654,ENSG00000142627…
GO:0044772	8.16558e-14	1	52	501	mitotic cell cycle phase transition	BP	7.36181e-11	1	GO:0044772	ENSG00000065328,ENSG00000076003,ENSG00000169679,ENSG00000093009,ENSG00000112742,ENSG00000118193,ENSG00000075218,ENSG00000104738,ENSG00000011426,ENSG00000087586,ENSG00000100526,ENSG00000143476,ENSG00000072571,ENSG00000157456,ENSG00000165304,ENSG00000012048,ENSG00000146648,ENSG00000134057,ENSG00000146670,ENSG00000117399,ENSG00000111206,ENSG00000091651,ENSG00000145386,ENSG00000100297,ENSG00000073111…
GO:0000775	1.07327e-13	1	30	178	chromosome, centromeric region	CC	9.09211e-11	1	GO:0000775	ENSG00000123485,ENSG00000171320,ENSG00000169679,ENSG00000112742,ENSG00000089685,ENSG00000115163,ENSG00000134057,ENSG00000146670,ENSG00000142945,ENSG00000163535,ENSG00000113810,ENSG00000143228,ENSG00000109805,ENSG00000166451,ENSG00000076382,ENSG00000166851,ENSG00000102384,ENSG00000204843,ENSG00000167513,ENSG00000164109,ENSG00000129810,ENSG00000151725,ENSG00000149503,ENSG00000178999,ENSG00000131747…
GO:1903046	1.09617e-13	1	25	122	meiotic cell cycle process	BP	9.09211e-11	1	GO:1903046	ENSG00000169679,ENSG00000112742,ENSG00000185697,ENSG00000136824,ENSG00000139618,ENSG00000087586,ENSG00000157456,ENSG00000085999,ENSG00000164611,ENSG00000117399,ENSG00000163535,ENSG00000113810,ENSG00000143228,ENSG00000144554,ENSG00000131470,ENSG00000135476,ENSG00000166851,ENSG00000154920,ENSG00000129810,ENSG00000149503,ENSG00000111247,ENSG00000131747,ENSG00000136492,ENSG00000101224,ENSG00000121621
GO:0044770	3.20391e-13	1	53	536	cell cycle phase transition	BP	2.55524e-10	1	GO:0044770	ENSG00000065328,ENSG00000076003,ENSG00000169679,ENSG00000093009,ENSG00000112742,ENSG00000118193,ENSG00000075218,ENSG00000104738,ENSG00000011426,ENSG00000087586,ENSG00000100526,ENSG00000143476,ENSG00000072571,ENSG00000157456,ENSG00000165304,ENSG00000012048,ENSG00000146648,ENSG00000134057,ENSG00000146670,ENSG00000117399,ENSG00000111206,ENSG00000091651,ENSG00000145386,ENSG00000100297,ENSG00000073111…
GO:0000793	4.4927e-13	1	29	175	condensed chromosome	CC	3.4504e-10	1	GO:0000793	ENSG00000123485,ENSG00000169679,ENSG00000136824,ENSG00000089685,ENSG00000139618,ENSG00000115163,ENSG00000164104,ENSG00000012048,ENSG00000134057,ENSG00000142945,ENSG00000163535,ENSG00000143228,ENSG00000144554,ENSG00000109805,ENSG00000166451,ENSG00000076382,ENSG00000188486,ENSG00000166851,ENSG00000167513,ENSG00000164109,ENSG00000129810,ENSG00000151725,ENSG00000149503,ENSG00000178999,ENSG00000131747…
GO:0006334	1.02176e-12	1	22	104	nucleosome assembly	BP	7.56687e-10	1	GO:0006334	ENSG00000123485,ENSG00000274641,ENSG00000273703,ENSG00000275713,ENSG00000115163,ENSG00000164104,ENSG00000278588,ENSG00000105011,ENSG00000187837,ENSG00000159259,ENSG00000073111,ENSG00000166451,ENSG00000188486,ENSG00000167670,ENSG00000102384,ENSG00000151725,ENSG00000203814,ENSG00000197153,ENSG00000099284,ENSG00000123219,ENSG00000180596,ENSG00000233822
GO:0006260	1.71345e-12	1	34	253	DNA replication	BP	1.22518e-09	1	GO:0006260	ENSG00000065328,ENSG00000076003,ENSG00000171320,ENSG00000093009,ENSG00000104738,ENSG00000139618,ENSG00000143476,ENSG00000012048,ENSG00000008441,ENSG00000146648,ENSG00000189057,ENSG00000147862,ENSG00000159259,ENSG00000091651,ENSG00000145386,ENSG00000100297,ENSG00000073111,ENSG00000174371,ENSG00000167670,ENSG00000112118,ENSG00000111602,ENSG00000167513,ENSG00000154920,ENSG00000111445,ENSG00000170312…
GO:0071824	2.22095e-12	1	31	216	protein-DNA complex subunit organization	BP	1.53512e-09	1	GO:0071824	ENSG00000123485,ENSG00000076003,ENSG00000274641,ENSG00000093009,ENSG00000273703,ENSG00000275713,ENSG00000104738,ENSG00000115163,ENSG00000164104,ENSG00000278588,ENSG00000105011,ENSG00000187837,ENSG00000159259,ENSG00000100297,ENSG00000073111,ENSG00000166451,ENSG00000188486,ENSG00000167670,ENSG00000102384,ENSG00000112118,ENSG00000167513,ENSG00000151725,ENSG00000203814,ENSG00000197153,ENSG00000099284…
GO:0000776	2.42311e-12	1	24	127	kinetochore	CC	1.62082e-09	1	GO:0000776	ENSG00000123485,ENSG00000169679,ENSG00000112742,ENSG00000089685,ENSG00000115163,ENSG00000134057,ENSG00000142945,ENSG00000163535,ENSG00000143228,ENSG00000166451,ENSG00000076382,ENSG00000166851,ENSG00000102384,ENSG00000204843,ENSG00000167513,ENSG00000164109,ENSG00000129810,ENSG00000151725,ENSG00000149503,ENSG00000178999,ENSG00000080986,ENSG00000123219,ENSG00000138778,ENSG00000121621
GO:0000779	2.37668e-11	1	21	107	condensed chromosome, centromeric region	CC	1.54009e-08	1	GO:0000779	ENSG00000123485,ENSG00000169679,ENSG00000089685,ENSG00000115163,ENSG00000134057,ENSG00000142945,ENSG00000163535,ENSG00000143228,ENSG00000109805,ENSG00000166451,ENSG00000076382,ENSG00000166851,ENSG00000167513,ENSG00000164109,ENSG00000129810,ENSG00000151725,ENSG00000149503,ENSG00000178999,ENSG00000080986,ENSG00000123219,ENSG00000138778
GO:0032993	3.28939e-11	1	24	147	protein-DNA complex	CC	2.06693e-08	1	GO:0032993	ENSG00000076003,ENSG00000274641,ENSG00000093009,ENSG00000273703,ENSG00000275713,ENSG00000104738,ENSG00000278463,ENSG00000276903,ENSG00000115163,ENSG00000278588,ENSG00000196747,ENSG00000187837,ENSG00000147488,ENSG00000100297,ENSG00000073111,ENSG00000188486,ENSG00000196787,ENSG00000112118,ENSG00000203814,ENSG00000131153,ENSG00000197153,ENSG00000099284,ENSG00000180596,ENSG00000233822
GO:0003777	4.55837e-11	1	16	57	microtubule motor activity	MF	2.78007e-08	1	GO:0003777	ENSG00000118193,ENSG00000138160,ENSG00000137807,ENSG00000186185,ENSG00000138182,ENSG00000090889,ENSG00000142945,ENSG00000155980,ENSG00000117245,ENSG00000186638,ENSG00000084731,ENSG00000116852,ENSG00000138778,ENSG00000121621,ENSG00000007174,ENSG00000112984
GO:0016043	5.47474e-11	1	231	5073	cellular component organization	BP	3.24355e-08	1	GO:0016043	ENSG00000123485,ENSG00000137804,ENSG00000076003,ENSG00000171320,ENSG00000176165,ENSG00000169679,ENSG00000145730,ENSG00000136352,ENSG00000274641,ENSG00000093009,ENSG00000112742,ENSG00000118193,ENSG00000185697,ENSG00000138160,ENSG00000273703,ENSG00000275713,ENSG00000121152,ENSG00000104738,ENSG00000136824,ENSG00000011426,ENSG00000139618,ENSG00000278463,ENSG00000276903,ENSG00000070729,ENSG00000157168…
GO:0000786	1.18667e-10	1	16	66	nucleosome	CC	6.8352e-08	1	GO:0000786	ENSG00000274641,ENSG00000273703,ENSG00000275713,ENSG00000278463,ENSG00000276903,ENSG00000115163,ENSG00000278588,ENSG00000196747,ENSG00000187837,ENSG00000188486,ENSG00000196787,ENSG00000203814,ENSG00000197153,ENSG00000099284,ENSG00000180596,ENSG00000233822
GO:0005819	1.37981e-10	1	37	342	spindle	CC	7.73291e-08	1	GO:0005819	ENSG00000137804,ENSG00000112742,ENSG00000118193,ENSG00000138160,ENSG00000089685,ENSG00000087586,ENSG00000137807,ENSG00000186185,ENSG00000169607,ENSG00000134057,ENSG00000138182,ENSG00000090889,ENSG00000142945,ENSG00000117399,ENSG00000114346,ENSG00000076382,ENSG00000088325,ENSG00000135476,ENSG00000166851,ENSG00000204843,ENSG00000164109,ENSG00000129810,ENSG00000170312,ENSG00000149503,ENSG00000083799…
GO:0090068	1.47722e-10	1	30	235	positive regulation of cell cycle process	BP	7.9603e-08	1	GO:0090068	ENSG00000137804,ENSG00000118193,ENSG00000075218,ENSG00000087586,ENSG00000143476,ENSG00000137807,ENSG00000012048,ENSG00000146648,ENSG00000134057,ENSG00000138182,ENSG00000146670,ENSG00000114346,ENSG00000076382,ENSG00000101412,ENSG00000115738,ENSG00000135476,ENSG00000175063,ENSG00000167513,ENSG00000164109,ENSG00000170312,ENSG00000111247,ENSG00000178999,ENSG00000161800,ENSG00000124766,ENSG00000080986…
GO:0007127	1.49716e-10	1	17	74	meiosis I	BP	7.9603e-08	1	GO:0007127	ENSG00000185697,ENSG00000139618,ENSG00000087586,ENSG00000157456,ENSG00000085999,ENSG00000164611,ENSG00000163535,ENSG00000144554,ENSG00000131470,ENSG00000135476,ENSG00000166851,ENSG00000154920,ENSG00000129810,ENSG00000111247,ENSG00000131747,ENSG00000136492,ENSG00000101224
GO:0000226	1.76467e-10	1	47	514	microtubule cytoskeleton organization	BP	9.14807e-08	1	GO:0000226	ENSG00000137804,ENSG00000112742,ENSG00000138160,ENSG00000139618,ENSG00000115163,ENSG00000087586,ENSG00000137807,ENSG00000186185,ENSG00000101057,ENSG00000157456,ENSG00000184349,ENSG00000104435,ENSG00000012048,ENSG00000152503,ENSG00000134057,ENSG00000090889,ENSG00000142945,ENSG00000117399,ENSG00000054654,ENSG00000143228,ENSG00000015592,ENSG00000076382,ENSG00000170004,ENSG00000067606,ENSG00000088325…
GO:0000777	1.99226e-10	1	19	96	condensed chromosome kinetochore	CC	1.0076e-07	1	GO:0000777	ENSG00000123485,ENSG00000169679,ENSG00000089685,ENSG00000115163,ENSG00000134057,ENSG00000142945,ENSG00000163535,ENSG00000143228,ENSG00000166451,ENSG00000076382,ENSG00000166851,ENSG00000167513,ENSG00000164109,ENSG00000129810,ENSG00000151725,ENSG00000149503,ENSG00000080986,ENSG00000123219,ENSG00000138778
GO:0007051	2.06615e-10	1	25	166	spindle organization	BP	1.02009e-07	1	GO:0007051	ENSG00000112742,ENSG00000138160,ENSG00000087586,ENSG00000137807,ENSG00000101057,ENSG00000157456,ENSG00000152503,ENSG00000134057,ENSG00000090889,ENSG00000117399,ENSG00000143228,ENSG00000076382,ENSG00000170004,ENSG00000088325,ENSG00000135476,ENSG00000166851,ENSG00000204843,ENSG00000149503,ENSG00000066279,ENSG00000178999,ENSG00000161800,ENSG00000080986,ENSG00000138778,ENSG00000126787,ENSG00000075702
GO:0034728	2.27515e-10	1	22	133	nucleosome organization	BP	1.09715e-07	1	GO:0034728	ENSG00000123485,ENSG00000274641,ENSG00000273703,ENSG00000275713,ENSG00000115163,ENSG00000164104,ENSG00000278588,ENSG00000105011,ENSG00000187837,ENSG00000159259,ENSG00000073111,ENSG00000166451,ENSG00000188486,ENSG00000167670,ENSG00000102384,ENSG00000151725,ENSG00000203814,ENSG00000197153,ENSG00000099284,ENSG00000123219,ENSG00000180596,ENSG00000233822
GO:0051383	2.74577e-10	1	10	21	kinetochore organization	BP	1.29401e-07	1	GO:0051383	ENSG00000136824,ENSG00000115163,ENSG00000113810,ENSG00000143228,ENSG00000166451,ENSG00000167513,ENSG00000080986,ENSG00000123219,ENSG00000138778,ENSG00000126787
GO:0061982	2.94299e-10	1	17	77	meiosis I cell cycle process	BP	1.35613e-07	1	GO:0061982	ENSG00000185697,ENSG00000139618,ENSG00000087586,ENSG00000157456,ENSG00000085999,ENSG00000164611,ENSG00000163535,ENSG00000144554,ENSG00000131470,ENSG00000135476,ENSG00000166851,ENSG00000154920,ENSG00000129810,ENSG00000111247,ENSG00000131747,ENSG00000136492,ENSG00000101224
GO:1902850	3.71814e-10	1	22	132	microtubule cytoskeleton organization involved in mitosis	BP	1.67607e-07	1	GO:1902850	ENSG00000137804,ENSG00000112742,ENSG00000138160,ENSG00000115163,ENSG00000087586,ENSG00000137807,ENSG00000101057,ENSG00000134057,ENSG00000090889,ENSG00000117399,ENSG00000143228,ENSG00000088325,ENSG00000135476,ENSG00000166851,ENSG00000204843,ENSG00000164109,ENSG00000178999,ENSG00000161800,ENSG00000080986,ENSG00000138778,ENSG00000126787,ENSG00000075702
GO:0022008	4.44549e-10	1	85	1307	neurogenesis	BP	1.96131e-07	1	GO:0022008	ENSG00000176165,ENSG00000136352,ENSG00000134595,ENSG00000168875,ENSG00000070729,ENSG00000164104,ENSG00000087586,ENSG00000125820,ENSG00000148826,ENSG00000184349,ENSG00000136040,ENSG00000104435,ENSG00000173376,ENSG00000125968,ENSG00000146648,ENSG00000067715,ENSG00000138182,ENSG00000167654,ENSG00000142627,ENSG00000134986,ENSG00000117399,ENSG00000147862,ENSG00000041982,ENSG00000074527,ENSG00000114346…
GO:0000082	4.754e-10	1	28	219	G1/S transition of mitotic cell cycle	BP	2.05373e-07	1	GO:0000082	ENSG00000065328,ENSG00000076003,ENSG00000093009,ENSG00000118193,ENSG00000075218,ENSG00000104738,ENSG00000087586,ENSG00000100526,ENSG00000146648,ENSG00000134057,ENSG00000091651,ENSG00000100297,ENSG00000073111,ENSG00000101412,ENSG00000115738,ENSG00000123080,ENSG00000070808,ENSG00000112118,ENSG00000167513,ENSG00000176890,ENSG00000170312,ENSG00000183856,ENSG00000124766,ENSG00000145604,ENSG00000228716…
GO:0044843	5.34395e-10	1	29	235	cell cycle G1/S phase transition	BP	2.26147e-07	1	GO:0044843	ENSG00000065328,ENSG00000076003,ENSG00000093009,ENSG00000118193,ENSG00000075218,ENSG00000104738,ENSG00000087586,ENSG00000100526,ENSG00000146648,ENSG00000134057,ENSG00000091651,ENSG00000145386,ENSG00000100297,ENSG00000073111,ENSG00000101412,ENSG00000115738,ENSG00000123080,ENSG00000070808,ENSG00000112118,ENSG00000167513,ENSG00000176890,ENSG00000170312,ENSG00000183856,ENSG00000124766,ENSG00000145604…
GO:0003774	8.61777e-10	1	19	99	motor activity	MF	3.57396e-07	1	GO:0003774	ENSG00000118193,ENSG00000138160,ENSG00000137807,ENSG00000186185,ENSG00000138182,ENSG00000090889,ENSG00000142945,ENSG00000155980,ENSG00000117245,ENSG00000128641,ENSG00000204843,ENSG00000186638,ENSG00000084731,ENSG00000092054,ENSG00000116852,ENSG00000138778,ENSG00000121621,ENSG00000007174,ENSG00000112984
GO:0045787	1.23709e-09	1	33	305	positive regulation of cell cycle	BP	5.01213e-07	1	GO:0045787	ENSG00000137804,ENSG00000176165,ENSG00000118193,ENSG00000075218,ENSG00000139618,ENSG00000087586,ENSG00000143476,ENSG00000137807,ENSG00000012048,ENSG00000146648,ENSG00000134057,ENSG00000138182,ENSG00000146670,ENSG00000114346,ENSG00000076382,ENSG00000101412,ENSG00000115738,ENSG00000135476,ENSG00000175063,ENSG00000167513,ENSG00000164109,ENSG00000170312,ENSG00000111247,ENSG00000178999,ENSG00000161800…
GO:0048699	1.2569e-09	1	80	1223	generation of neurons	BP	5.01213e-07	1	GO:0048699	ENSG00000176165,ENSG00000136352,ENSG00000134595,ENSG00000168875,ENSG00000070729,ENSG00000164104,ENSG00000087586,ENSG00000125820,ENSG00000148826,ENSG00000184349,ENSG00000136040,ENSG00000104435,ENSG00000173376,ENSG00000125968,ENSG00000146648,ENSG00000067715,ENSG00000138182,ENSG00000167654,ENSG00000142627,ENSG00000134986,ENSG00000117399,ENSG00000147862,ENSG00000041982,ENSG00000074527,ENSG00000114346…
GO:0007275	1.54715e-09	1	178	3707	multicellular organism development	BP	6.05316e-07	1	GO:0007275	ENSG00000171320,ENSG00000176165,ENSG00000145730,ENSG00000136352,ENSG00000118193,ENSG00000134595,ENSG00000168875,ENSG00000139618,ENSG00000070729,ENSG00000157168,ENSG00000164104,ENSG00000154358,ENSG00000087586,ENSG00000118946,ENSG00000125820,ENSG00000148826,ENSG00000157456,ENSG00000184349,ENSG00000165304,ENSG00000125851,ENSG00000085999,ENSG00000136040,ENSG00000147257,ENSG00000138180,ENSG00000104435…
GO:0045132	1.79014e-09	1	14	55	meiotic chromosome segregation	BP	6.87412e-07	1	GO:0045132	ENSG00000169679,ENSG00000112742,ENSG00000136824,ENSG00000164611,ENSG00000163535,ENSG00000113810,ENSG00000143228,ENSG00000144554,ENSG00000135476,ENSG00000166851,ENSG00000154920,ENSG00000129810,ENSG00000131747,ENSG00000136492
GO:0031497	1.99951e-09	1	22	148	chromatin assembly	BP	7.5385e-07	1	GO:0031497	ENSG00000123485,ENSG00000274641,ENSG00000273703,ENSG00000275713,ENSG00000115163,ENSG00000164104,ENSG00000278588,ENSG00000105011,ENSG00000187837,ENSG00000159259,ENSG00000073111,ENSG00000166451,ENSG00000188486,ENSG00000167670,ENSG00000102384,ENSG00000151725,ENSG00000203814,ENSG00000197153,ENSG00000099284,ENSG00000123219,ENSG00000180596,ENSG00000233822
GO:0071840	2.0475e-09	1	231	5254	cellular component organization or biogenesis	BP	7.58158e-07	1	GO:0071840	ENSG00000123485,ENSG00000137804,ENSG00000076003,ENSG00000171320,ENSG00000176165,ENSG00000169679,ENSG00000145730,ENSG00000136352,ENSG00000274641,ENSG00000093009,ENSG00000112742,ENSG00000118193,ENSG00000185697,ENSG00000138160,ENSG00000273703,ENSG00000275713,ENSG00000121152,ENSG00000104738,ENSG00000136824,ENSG00000011426,ENSG00000139618,ENSG00000278463,ENSG00000276903,ENSG00000070729,ENSG00000157168…
GO:0000785	2.49546e-09	1	59	807	chromatin	CC	9.07822e-07	1	GO:0000785	ENSG00000171320,ENSG00000176165,ENSG00000136352,ENSG00000274641,ENSG00000134595,ENSG00000273703,ENSG00000275713,ENSG00000168875,ENSG00000278463,ENSG00000276903,ENSG00000115163,ENSG00000164104,ENSG00000125820,ENSG00000148826,ENSG00000028277,ENSG00000008441,ENSG00000278588,ENSG00000105011,ENSG00000189057,ENSG00000196747,ENSG00000146670,ENSG00000147862,ENSG00000111206,ENSG00000187837,ENSG00000147488…
GO:0008608	2.80844e-09	1	11	32	attachment of spindle microtubules to kinetochore	BP	1.00406e-06	1	GO:0008608	ENSG00000134057,ENSG00000142945,ENSG00000114346,ENSG00000143228,ENSG00000076382,ENSG00000167513,ENSG00000129810,ENSG00000178999,ENSG00000161800,ENSG00000080986,ENSG00000138778
GO:0007017	3.09661e-09	1	55	718	microtubule-based process	BP	1.08693e-06	1	GO:0007017	ENSG00000137804,ENSG00000112742,ENSG00000118193,ENSG00000138160,ENSG00000075218,ENSG00000139618,ENSG00000115163,ENSG00000087586,ENSG00000137807,ENSG00000186185,ENSG00000101057,ENSG00000157456,ENSG00000184349,ENSG00000104435,ENSG00000012048,ENSG00000152503,ENSG00000134057,ENSG00000138182,ENSG00000090889,ENSG00000142945,ENSG00000117399,ENSG00000054654,ENSG00000143228,ENSG00000015592,ENSG00000076382…
GO:0000228	3.14505e-09	1	26	205	nuclear chromosome	CC	1.08693e-06	1	GO:0000228	ENSG00000065328,ENSG00000076003,ENSG00000169679,ENSG00000104738,ENSG00000136824,ENSG00000089685,ENSG00000139618,ENSG00000115163,ENSG00000012048,ENSG00000134057,ENSG00000091651,ENSG00000143228,ENSG00000100297,ENSG00000073111,ENSG00000188486,ENSG00000166851,ENSG00000112118,ENSG00000111602,ENSG00000149503,ENSG00000131153,ENSG00000131747,ENSG00000148700,ENSG00000080986,ENSG00000197153,ENSG00000099284…
GO:0051726	3.36403e-09	1	67	981	regulation of cell cycle	BP	1.14355e-06	1	GO:0051726	ENSG00000137804,ENSG00000176165,ENSG00000169679,ENSG00000093009,ENSG00000112742,ENSG00000118193,ENSG00000138160,ENSG00000075218,ENSG00000011426,ENSG00000089685,ENSG00000139618,ENSG00000087586,ENSG00000100526,ENSG00000143476,ENSG00000137807,ENSG00000072571,ENSG00000101057,ENSG00000157456,ENSG00000012048,ENSG00000152503,ENSG00000146648,ENSG00000134057,ENSG00000138182,ENSG00000164611,ENSG00000146670…
GO:0051233	4.13307e-09	1	11	33	spindle midzone	CC	1.38231e-06	1	GO:0051233	ENSG00000118193,ENSG00000087586,ENSG00000186185,ENSG00000138182,ENSG00000166851,ENSG00000149503,ENSG00000178999,ENSG00000161800,ENSG00000134690,ENSG00000138778,ENSG00000121621
GO:0005871	4.47649e-09	1	12	40	kinesin complex	CC	1.47341e-06	1	GO:0005871	ENSG00000118193,ENSG00000138160,ENSG00000137807,ENSG00000186185,ENSG00000138182,ENSG00000142945,ENSG00000155980,ENSG00000117245,ENSG00000084731,ENSG00000116852,ENSG00000121621,ENSG00000112984
GO:0006333	4.95496e-09	1	23	168	chromatin assembly or disassembly	BP	1.60541e-06	1	GO:0006333	ENSG00000123485,ENSG00000274641,ENSG00000273703,ENSG00000275713,ENSG00000115163,ENSG00000164104,ENSG00000278588,ENSG00000105011,ENSG00000187837,ENSG00000159259,ENSG00000073111,ENSG00000166451,ENSG00000170004,ENSG00000188486,ENSG00000167670,ENSG00000102384,ENSG00000151725,ENSG00000203814,ENSG00000197153,ENSG00000099284,ENSG00000123219,ENSG00000180596,ENSG00000233822
GO:0010965	7.69446e-09	1	14	61	regulation of mitotic sister chromatid separation	BP	2.45465e-06	1	GO:0010965	ENSG00000169679,ENSG00000112742,ENSG00000134057,ENSG00000164611,ENSG00000117399,ENSG00000135476,ENSG00000166851,ENSG00000175063,ENSG00000167513,ENSG00000164109,ENSG00000178999,ENSG00000080986,ENSG00000138778,ENSG00000126787
GO:0030182	8.40537e-09	1	73	1119	neuron differentiation	BP	2.64081e-06	1	GO:0030182	ENSG00000176165,ENSG00000136352,ENSG00000134595,ENSG00000070729,ENSG00000087586,ENSG00000125820,ENSG00000184349,ENSG00000136040,ENSG00000104435,ENSG00000173376,ENSG00000125968,ENSG00000146648,ENSG00000067715,ENSG00000138182,ENSG00000167654,ENSG00000142627,ENSG00000134986,ENSG00000117399,ENSG00000147862,ENSG00000041982,ENSG00000074527,ENSG00000114346,ENSG00000139767,ENSG00000123560,ENSG00000119866…
GO:0051304	8.78635e-09	1	16	82	chromosome separation	BP	2.71931e-06	1	GO:0051304	ENSG00000169679,ENSG00000112742,ENSG00000134057,ENSG00000164611,ENSG00000117399,ENSG00000135476,ENSG00000166851,ENSG00000175063,ENSG00000167513,ENSG00000164109,ENSG00000154920,ENSG00000178999,ENSG00000131747,ENSG00000080986,ENSG00000138778,ENSG00000126787
GO:0000727	9.50734e-09	1	7	11	double-strand break repair via break-induced replication	BP	2.89918e-06	1	GO:0000727	ENSG00000076003,ENSG00000093009,ENSG00000104738,ENSG00000100297,ENSG00000073111,ENSG00000112118,ENSG00000131153
GO:0043228	1.20755e-08	1	181	3913	non-membrane-bounded organelle	CC	3.58257e-06	1	GO:0043228	ENSG00000123485,ENSG00000065328,ENSG00000137804,ENSG00000076003,ENSG00000171320,ENSG00000176165,ENSG00000169679,ENSG00000136352,ENSG00000274641,ENSG00000093009,ENSG00000112742,ENSG00000118193,ENSG00000138160,ENSG00000134595,ENSG00000273703,ENSG00000275713,ENSG00000075218,ENSG00000121152,ENSG00000104738,ENSG00000168875,ENSG00000136824,ENSG00000184661,ENSG00000011426,ENSG00000089685,ENSG00000139618…
GO:0051306	1.20939e-08	1	14	63	mitotic sister chromatid separation	BP	3.58257e-06	1	GO:0051306	ENSG00000169679,ENSG00000112742,ENSG00000134057,ENSG00000164611,ENSG00000117399,ENSG00000135476,ENSG00000166851,ENSG00000175063,ENSG00000167513,ENSG00000164109,ENSG00000178999,ENSG00000080986,ENSG00000138778,ENSG00000126787
GO:0048731	1.24106e-08	1	161	3337	system development	BP	3.62459e-06	1	GO:0048731	ENSG00000171320,ENSG00000176165,ENSG00000145730,ENSG00000136352,ENSG00000118193,ENSG00000134595,ENSG00000168875,ENSG00000139618,ENSG00000070729,ENSG00000157168,ENSG00000164104,ENSG00000087586,ENSG00000118946,ENSG00000125820,ENSG00000148826,ENSG00000157456,ENSG00000184349,ENSG00000165304,ENSG00000125851,ENSG00000136040,ENSG00000147257,ENSG00000104435,ENSG00000177707,ENSG00000173376,ENSG00000012048…
GO:0030261	1.4526e-08	1	11	36	chromosome condensation	BP	4.18349e-06	1	GO:0030261	ENSG00000137804,ENSG00000121152,ENSG00000136824,ENSG00000134057,ENSG00000146670,ENSG00000187837,ENSG00000113810,ENSG00000109805,ENSG00000149503,ENSG00000146918,ENSG00000131747
GO:0043232	1.86984e-08	1	180	3907	intracellular non-membrane-bounded organelle	CC	5.31138e-06	1	GO:0043232	ENSG00000123485,ENSG00000065328,ENSG00000137804,ENSG00000076003,ENSG00000171320,ENSG00000176165,ENSG00000169679,ENSG00000136352,ENSG00000274641,ENSG00000093009,ENSG00000112742,ENSG00000118193,ENSG00000138160,ENSG00000134595,ENSG00000273703,ENSG00000275713,ENSG00000075218,ENSG00000121152,ENSG00000104738,ENSG00000168875,ENSG00000136824,ENSG00000184661,ENSG00000011426,ENSG00000089685,ENSG00000139618…
GO:0007052	1.98976e-08	1	18	110	mitotic spindle organization	BP	5.57564e-06	1	GO:0007052	ENSG00000112742,ENSG00000138160,ENSG00000087586,ENSG00000137807,ENSG00000101057,ENSG00000134057,ENSG00000090889,ENSG00000117399,ENSG00000143228,ENSG00000088325,ENSG00000166851,ENSG00000204843,ENSG00000178999,ENSG00000161800,ENSG00000080986,ENSG00000138778,ENSG00000126787,ENSG00000075702
GO:0072686	2.15842e-08	1	20	136	mitotic spindle	CC	5.9676e-06	1	GO:0072686	ENSG00000137804,ENSG00000138160,ENSG00000087586,ENSG00000137807,ENSG00000186185,ENSG00000169607,ENSG00000138182,ENSG00000114346,ENSG00000076382,ENSG00000088325,ENSG00000135476,ENSG00000166851,ENSG00000204843,ENSG00000164109,ENSG00000170312,ENSG00000066279,ENSG00000178999,ENSG00000161800,ENSG00000138778,ENSG00000121621
GO:0051303	2.21337e-08	1	14	66	establishment of chromosome localization	BP	5.99378e-06	1	GO:0051303	ENSG00000118193,ENSG00000134057,ENSG00000146670,ENSG00000142945,ENSG00000143228,ENSG00000076382,ENSG00000167513,ENSG00000149503,ENSG00000178999,ENSG00000080986,ENSG00000134690,ENSG00000138778,ENSG00000126787,ENSG00000121621
GO:0031261	2.2257e-08	1	7	12	DNA replication preinitiation complex	CC	5.99378e-06	1	GO:0031261	ENSG00000076003,ENSG00000093009,ENSG00000104738,ENSG00000100297,ENSG00000073111,ENSG00000112118,ENSG00000131153
GO:0033045	2.46038e-08	1	14	66	regulation of sister chromatid segregation	BP	6.54083e-06	1	GO:0033045	ENSG00000169679,ENSG00000112742,ENSG00000134057,ENSG00000164611,ENSG00000117399,ENSG00000135476,ENSG00000166851,ENSG00000175063,ENSG00000167513,ENSG00000164109,ENSG00000178999,ENSG00000080986,ENSG00000138778,ENSG00000126787
GO:1905818	2.53158e-08	1	14	66	regulation of chromosome separation	BP	6.64493e-06	1	GO:1905818	ENSG00000169679,ENSG00000112742,ENSG00000134057,ENSG00000164611,ENSG00000117399,ENSG00000135476,ENSG00000166851,ENSG00000175063,ENSG00000167513,ENSG00000164109,ENSG00000178999,ENSG00000080986,ENSG00000138778,ENSG00000126787
GO:0051983	2.76349e-08	1	15	77	regulation of chromosome segregation	BP	7.16297e-06	1	GO:0051983	ENSG00000169679,ENSG00000112742,ENSG00000134057,ENSG00000164611,ENSG00000142945,ENSG00000117399,ENSG00000135476,ENSG00000166851,ENSG00000175063,ENSG00000167513,ENSG00000164109,ENSG00000178999,ENSG00000080986,ENSG00000138778,ENSG00000126787
GO:0032133	2.8407e-08	1	5	5	chromosome passenger complex	CC	7.2722e-06	1	GO:0032133	ENSG00000089685,ENSG00000087586,ENSG00000149503,ENSG00000178999,ENSG00000134690
GO:0048856	2.91193e-08	1	184	4017	anatomical structure development	BP	7.36363e-06	1	GO:0048856	ENSG00000171320,ENSG00000176165,ENSG00000145730,ENSG00000136352,ENSG00000118193,ENSG00000134595,ENSG00000168875,ENSG00000139618,ENSG00000070729,ENSG00000157168,ENSG00000164104,ENSG00000154358,ENSG00000087586,ENSG00000118946,ENSG00000125820,ENSG00000148826,ENSG00000157456,ENSG00000184349,ENSG00000165304,ENSG00000125851,ENSG00000085999,ENSG00000136040,ENSG00000147257,ENSG00000138180,ENSG00000104435…
GO:0051310	3.17239e-08	1	13	58	metaphase plate congression	BP	7.79829e-06	1	GO:0051310	ENSG00000118193,ENSG00000134057,ENSG00000146670,ENSG00000142945,ENSG00000143228,ENSG00000076382,ENSG00000167513,ENSG00000149503,ENSG00000178999,ENSG00000080986,ENSG00000134690,ENSG00000138778,ENSG00000121621
GO:0008574	3.1812e-08	1	8	17	ATP-dependent microtubule motor activity, plus-end-directed	MF	7.79829e-06	1	GO:0008574	ENSG00000118193,ENSG00000138160,ENSG00000186185,ENSG00000138182,ENSG00000155980,ENSG00000117245,ENSG00000138778,ENSG00000121621
GO:0000281	3.19664e-08	1	14	67	mitotic cytokinesis	BP	7.79829e-06	1	GO:0000281	ENSG00000137804,ENSG00000011426,ENSG00000115163,ENSG00000137807,ENSG00000138180,ENSG00000152503,ENSG00000138182,ENSG00000090889,ENSG00000114346,ENSG00000135476,ENSG00000166851,ENSG00000149503,ENSG00000161800,ENSG00000112984
GO:0050000	3.31185e-08	1	14	68	chromosome localization	BP	7.98542e-06	1	GO:0050000	ENSG00000118193,ENSG00000134057,ENSG00000146670,ENSG00000142945,ENSG00000143228,ENSG00000076382,ENSG00000167513,ENSG00000149503,ENSG00000178999,ENSG00000080986,ENSG00000134690,ENSG00000138778,ENSG00000126787,ENSG00000121621
GO:0030071	3.59084e-08	1	13	58	regulation of mitotic metaphase/anaphase transition	BP	8.55859e-06	1	GO:0030071	ENSG00000169679,ENSG00000112742,ENSG00000134057,ENSG00000117399,ENSG00000135476,ENSG00000166851,ENSG00000175063,ENSG00000167513,ENSG00000164109,ENSG00000178999,ENSG00000080986,ENSG00000138778,ENSG00000126787
GO:1902099	4.59278e-08	1	13	59	regulation of metaphase/anaphase transition of cell cycle	BP	1.08223e-05	1	GO:1902099	ENSG00000169679,ENSG00000112742,ENSG00000134057,ENSG00000117399,ENSG00000135476,ENSG00000166851,ENSG00000175063,ENSG00000167513,ENSG00000164109,ENSG00000178999,ENSG00000080986,ENSG00000138778,ENSG00000126787
GO:0032502	4.73232e-08	1	195	4360	developmental process	BP	1.10258e-05	1	GO:0032502	ENSG00000204131,ENSG00000171320,ENSG00000176165,ENSG00000145730,ENSG00000136352,ENSG00000118193,ENSG00000185697,ENSG00000134595,ENSG00000168875,ENSG00000139618,ENSG00000070729,ENSG00000157168,ENSG00000164104,ENSG00000154358,ENSG00000087586,ENSG00000118946,ENSG00000125820,ENSG00000148826,ENSG00000242265,ENSG00000157456,ENSG00000184349,ENSG00000142611,ENSG00000165304,ENSG00000125851,ENSG00000085999…
GO:0005875	5.13625e-08	1	19	129	microtubule associated complex	CC	1.18339e-05	1	GO:0005875	ENSG00000118193,ENSG00000138160,ENSG00000089685,ENSG00000087586,ENSG00000137807,ENSG00000186185,ENSG00000138182,ENSG00000142945,ENSG00000155980,ENSG00000117245,ENSG00000204843,ENSG00000084731,ENSG00000149503,ENSG00000178999,ENSG00000116852,ENSG00000134690,ENSG00000121621,ENSG00000007174,ENSG00000112984
GO:0007091	5.64527e-08	1	13	60	metaphase/anaphase transition of mitotic cell cycle	BP	1.28638e-05	1	GO:0007091	ENSG00000169679,ENSG00000112742,ENSG00000134057,ENSG00000117399,ENSG00000135476,ENSG00000166851,ENSG00000175063,ENSG00000167513,ENSG00000164109,ENSG00000178999,ENSG00000080986,ENSG00000138778,ENSG00000126787
GO:0000075	6.38821e-08	1	23	190	cell cycle checkpoint	BP	1.43985e-05	1	GO:0000075	ENSG00000169679,ENSG00000093009,ENSG00000112742,ENSG00000075218,ENSG00000087586,ENSG00000143476,ENSG00000012048,ENSG00000134057,ENSG00000117399,ENSG00000144554,ENSG00000101412,ENSG00000188486,ENSG00000166851,ENSG00000111602,ENSG00000167513,ENSG00000164109,ENSG00000154920,ENSG00000170312,ENSG00000178999,ENSG00000124766,ENSG00000080986,ENSG00000136492,ENSG00000123374
GO:0044784	7.14391e-08	1	13	61	metaphase/anaphase transition of cell cycle	BP	1.59286e-05	1	GO:0044784	ENSG00000169679,ENSG00000112742,ENSG00000134057,ENSG00000117399,ENSG00000135476,ENSG00000166851,ENSG00000175063,ENSG00000167513,ENSG00000164109,ENSG00000178999,ENSG00000080986,ENSG00000138778,ENSG00000126787
GO:0022414	7.7679e-08	1	59	889	reproductive process	BP	1.71357e-05	1	GO:0022414	ENSG00000169679,ENSG00000145730,ENSG00000136352,ENSG00000112742,ENSG00000185697,ENSG00000134595,ENSG00000136824,ENSG00000139618,ENSG00000164104,ENSG00000087586,ENSG00000157456,ENSG00000085999,ENSG00000177707,ENSG00000152503,ENSG00000146648,ENSG00000105011,ENSG00000134057,ENSG00000164611,ENSG00000117399,ENSG00000041982,ENSG00000163535,ENSG00000113810,ENSG00000143228,ENSG00000144554,ENSG00000101412…
GO:0007417	8.0131e-08	1	55	790	central nervous system development	BP	1.74121e-05	1	GO:0007417	ENSG00000176165,ENSG00000145730,ENSG00000136352,ENSG00000118193,ENSG00000134595,ENSG00000139618,ENSG00000125820,ENSG00000148826,ENSG00000173376,ENSG00000125968,ENSG00000146648,ENSG00000067715,ENSG00000147862,ENSG00000053438,ENSG00000054654,ENSG00000114450,ENSG00000123560,ENSG00000144554,ENSG00000101412,ENSG00000188486,ENSG00000188338,ENSG00000123080,ENSG00000184221,ENSG00000183023,ENSG00000204843…
GO:0000003	8.06114e-08	1	59	890	reproduction	BP	1.74121e-05	1	GO:0000003	ENSG00000169679,ENSG00000145730,ENSG00000136352,ENSG00000112742,ENSG00000185697,ENSG00000134595,ENSG00000136824,ENSG00000139618,ENSG00000164104,ENSG00000087586,ENSG00000157456,ENSG00000085999,ENSG00000177707,ENSG00000152503,ENSG00000146648,ENSG00000105011,ENSG00000134057,ENSG00000164611,ENSG00000117399,ENSG00000041982,ENSG00000163535,ENSG00000113810,ENSG00000143228,ENSG00000144554,ENSG00000101412…
GO:0000910	8.23356e-08	1	20	147	cytokinesis	BP	1.76012e-05	1	GO:0000910	ENSG00000137804,ENSG00000118193,ENSG00000011426,ENSG00000139618,ENSG00000115163,ENSG00000087586,ENSG00000137807,ENSG00000138180,ENSG00000152503,ENSG00000138182,ENSG00000090889,ENSG00000114346,ENSG00000135476,ENSG00000166851,ENSG00000149503,ENSG00000178999,ENSG00000161800,ENSG00000101224,ENSG00000142731,ENSG00000112984
GO:0032501	8.66269e-08	1	208	4769	multicellular organismal process	BP	1.83295e-05	1	GO:0032501	ENSG00000171320,ENSG00000176165,ENSG00000145730,ENSG00000136352,ENSG00000112742,ENSG00000118193,ENSG00000185697,ENSG00000134595,ENSG00000168875,ENSG00000011426,ENSG00000089685,ENSG00000139618,ENSG00000070729,ENSG00000157168,ENSG00000164104,ENSG00000154358,ENSG00000087586,ENSG00000118946,ENSG00000125820,ENSG00000148826,ENSG00000157456,ENSG00000184349,ENSG00000142611,ENSG00000165304,ENSG00000125851…
GO:0010564	9.91508e-08	1	47	636	regulation of cell cycle process	BP	2.07676e-05	1	GO:0010564	ENSG00000137804,ENSG00000169679,ENSG00000112742,ENSG00000118193,ENSG00000138160,ENSG00000075218,ENSG00000011426,ENSG00000139618,ENSG00000087586,ENSG00000143476,ENSG00000137807,ENSG00000072571,ENSG00000012048,ENSG00000146648,ENSG00000134057,ENSG00000138182,ENSG00000164611,ENSG00000146670,ENSG00000117399,ENSG00000111206,ENSG00000114346,ENSG00000076382,ENSG00000101412,ENSG00000115738,ENSG00000123080…
GO:0015630	1.06602e-07	1	69	1110	microtubule cytoskeleton	CC	2.21049e-05	1	GO:0015630	ENSG00000137804,ENSG00000093009,ENSG00000112742,ENSG00000118193,ENSG00000138160,ENSG00000075218,ENSG00000089685,ENSG00000139618,ENSG00000087586,ENSG00000143476,ENSG00000137807,ENSG00000186185,ENSG00000072571,ENSG00000157456,ENSG00000138180,ENSG00000169607,ENSG00000012048,ENSG00000125968,ENSG00000134057,ENSG00000138182,ENSG00000090889,ENSG00000142945,ENSG00000117399,ENSG00000188107,ENSG00000114346…
GO:0033260	1.08868e-07	1	12	54	nuclear DNA replication	BP	2.23513e-05	1	GO:0033260	ENSG00000076003,ENSG00000093009,ENSG00000104738,ENSG00000139618,ENSG00000100297,ENSG00000073111,ENSG00000112118,ENSG00000167513,ENSG00000111445,ENSG00000049541,ENSG00000006634,ENSG00000112312
GO:0007346	1.30045e-07	1	40	495	regulation of mitotic cell cycle	BP	2.64373e-05	1	GO:0007346	ENSG00000137804,ENSG00000176165,ENSG00000169679,ENSG00000112742,ENSG00000118193,ENSG00000075218,ENSG00000011426,ENSG00000139618,ENSG00000087586,ENSG00000143476,ENSG00000072571,ENSG00000012048,ENSG00000146648,ENSG00000134057,ENSG00000138182,ENSG00000146670,ENSG00000117399,ENSG00000144554,ENSG00000101412,ENSG00000115738,ENSG00000123080,ENSG00000088325,ENSG00000135476,ENSG00000166851,ENSG00000204843…
GO:0007080	1.59057e-07	1	11	46	mitotic metaphase plate congression	BP	3.20214e-05	1	GO:0007080	ENSG00000118193,ENSG00000134057,ENSG00000146670,ENSG00000142945,ENSG00000143228,ENSG00000167513,ENSG00000178999,ENSG00000080986,ENSG00000134690,ENSG00000138778,ENSG00000121621
GO:0071162	1.97496e-07	1	6	10	CMG complex	CC	3.93777e-05	1	GO:0071162	ENSG00000076003,ENSG00000104738,ENSG00000100297,ENSG00000073111,ENSG00000112118,ENSG00000131153
GO:0048468	2.11215e-07	1	86	1520	cell development	BP	4.14553e-05	1	GO:0048468	ENSG00000176165,ENSG00000136352,ENSG00000118193,ENSG00000139618,ENSG00000070729,ENSG00000157168,ENSG00000164104,ENSG00000154358,ENSG00000087586,ENSG00000125820,ENSG00000148826,ENSG00000184349,ENSG00000136040,ENSG00000104435,ENSG00000177707,ENSG00000173376,ENSG00000125968,ENSG00000146648,ENSG00000134057,ENSG00000067715,ENSG00000138182,ENSG00000167654,ENSG00000142627,ENSG00000134986,ENSG00000117399…
GO:0048666	2.11915e-07	1	61	940	neuron development	BP	4.14553e-05	1	GO:0048666	ENSG00000176165,ENSG00000136352,ENSG00000070729,ENSG00000087586,ENSG00000184349,ENSG00000136040,ENSG00000104435,ENSG00000173376,ENSG00000125968,ENSG00000146648,ENSG00000067715,ENSG00000138182,ENSG00000167654,ENSG00000142627,ENSG00000134986,ENSG00000117399,ENSG00000147862,ENSG00000041982,ENSG00000074527,ENSG00000139767,ENSG00000123560,ENSG00000119866,ENSG00000015592,ENSG00000167178,ENSG00000155980…
GO:0061640	2.40558e-07	1	15	90	cytoskeleton-dependent cytokinesis	BP	4.66188e-05	1	GO:0061640	ENSG00000137804,ENSG00000011426,ENSG00000115163,ENSG00000137807,ENSG00000138180,ENSG00000152503,ENSG00000138182,ENSG00000090889,ENSG00000114346,ENSG00000135476,ENSG00000166851,ENSG00000149503,ENSG00000178999,ENSG00000161800,ENSG00000112984
GO:0000778	2.73826e-07	1	7	16	condensed nuclear chromosome kinetochore	CC	5.25745e-05	1	GO:0000778	ENSG00000169679,ENSG00000115163,ENSG00000134057,ENSG00000143228,ENSG00000166851,ENSG00000080986,ENSG00000123219
GO:0044786	3.07372e-07	1	12	59	cell cycle DNA replication	BP	5.84741e-05	1	GO:0044786	ENSG00000076003,ENSG00000093009,ENSG00000104738,ENSG00000139618,ENSG00000100297,ENSG00000073111,ENSG00000112118,ENSG00000167513,ENSG00000111445,ENSG00000049541,ENSG00000006634,ENSG00000112312
GO:0005874	4.29422e-07	1	32	360	microtubule	CC	8.095e-05	1	GO:0005874	ENSG00000118193,ENSG00000138160,ENSG00000075218,ENSG00000089685,ENSG00000087586,ENSG00000137807,ENSG00000186185,ENSG00000138182,ENSG00000090889,ENSG00000142945,ENSG00000076382,ENSG00000155980,ENSG00000088325,ENSG00000117245,ENSG00000139354,ENSG00000166851,ENSG00000183023,ENSG00000204843,ENSG00000186638,ENSG00000084731,ENSG00000170312,ENSG00000149503,ENSG00000083799,ENSG00000066279,ENSG00000178999…
GO:1901990	4.47195e-07	1	32	366	regulation of mitotic cell cycle phase transition	BP	8.35408e-05	1	GO:1901990	ENSG00000169679,ENSG00000112742,ENSG00000118193,ENSG00000075218,ENSG00000011426,ENSG00000087586,ENSG00000143476,ENSG00000072571,ENSG00000012048,ENSG00000146648,ENSG00000134057,ENSG00000146670,ENSG00000117399,ENSG00000101412,ENSG00000115738,ENSG00000123080,ENSG00000088325,ENSG00000135476,ENSG00000166851,ENSG00000204843,ENSG00000175063,ENSG00000167513,ENSG00000164109,ENSG00000170312,ENSG00000178999…
GO:0033046	4.63139e-07	1	10	40	negative regulation of sister chromatid segregation	BP	8.42425e-05	1	GO:0033046	ENSG00000169679,ENSG00000112742,ENSG00000134057,ENSG00000164611,ENSG00000117399,ENSG00000166851,ENSG00000167513,ENSG00000164109,ENSG00000178999,ENSG00000080986
GO:0033048	4.63139e-07	1	10	40	negative regulation of mitotic sister chromatid segregation	BP	8.42425e-05	1	GO:0033048	ENSG00000169679,ENSG00000112742,ENSG00000134057,ENSG00000164611,ENSG00000117399,ENSG00000166851,ENSG00000167513,ENSG00000164109,ENSG00000178999,ENSG00000080986
GO:2000816	4.63139e-07	1	10	40	negative regulation of mitotic sister chromatid separation	BP	8.42425e-05	1	GO:2000816	ENSG00000169679,ENSG00000112742,ENSG00000134057,ENSG00000164611,ENSG00000117399,ENSG00000166851,ENSG00000167513,ENSG00000164109,ENSG00000178999,ENSG00000080986
GO:0008017	5.03853e-07	1	25	240	microtubule binding	MF	9.08512e-05	1	GO:0008017	ENSG00000137804,ENSG00000118193,ENSG00000138160,ENSG00000075218,ENSG00000089685,ENSG00000137807,ENSG00000186185,ENSG00000138182,ENSG00000090889,ENSG00000142945,ENSG00000076382,ENSG00000155980,ENSG00000088325,ENSG00000117245,ENSG00000139354,ENSG00000166851,ENSG00000204843,ENSG00000186638,ENSG00000084731,ENSG00000161800,ENSG00000116852,ENSG00000138778,ENSG00000126787,ENSG00000121621,ENSG00000112984
GO:0015631	5.75615e-07	1	30	329	tubulin binding	MF	0.000102896	1	GO:0015631	ENSG00000137804,ENSG00000118193,ENSG00000138160,ENSG00000075218,ENSG00000089685,ENSG00000139618,ENSG00000137807,ENSG00000186185,ENSG00000104435,ENSG00000012048,ENSG00000152503,ENSG00000138182,ENSG00000090889,ENSG00000142945,ENSG00000015592,ENSG00000076382,ENSG00000155980,ENSG00000088325,ENSG00000117245,ENSG00000139354,ENSG00000166851,ENSG00000204843,ENSG00000186638,ENSG00000084731,ENSG00000161800…
GO:0051985	6.13292e-07	1	10	41	negative regulation of chromosome segregation	BP	0.000107773	1	GO:0051985	ENSG00000169679,ENSG00000112742,ENSG00000134057,ENSG00000164611,ENSG00000117399,ENSG00000166851,ENSG00000167513,ENSG00000164109,ENSG00000178999,ENSG00000080986
GO:1905819	6.13292e-07	1	10	41	negative regulation of chromosome separation	BP	0.000107773	1	GO:1905819	ENSG00000169679,ENSG00000112742,ENSG00000134057,ENSG00000164611,ENSG00000117399,ENSG00000166851,ENSG00000167513,ENSG00000164109,ENSG00000178999,ENSG00000080986
GO:0000922	6.43275e-07	1	19	152	spindle pole	CC	0.000111503	1	GO:0000922	ENSG00000138160,ENSG00000087586,ENSG00000169607,ENSG00000134057,ENSG00000138182,ENSG00000117399,ENSG00000076382,ENSG00000088325,ENSG00000166851,ENSG00000204843,ENSG00000164109,ENSG00000129810,ENSG00000066279,ENSG00000178999,ENSG00000101224,ENSG00000126787,ENSG00000164087,ENSG00000142731,ENSG00000075702
GO:1990939	6.45667e-07	1	9	30	ATP-dependent microtubule motor activity	MF	0.000111503	1	GO:1990939	ENSG00000118193,ENSG00000138160,ENSG00000186185,ENSG00000138182,ENSG00000155980,ENSG00000117245,ENSG00000138778,ENSG00000121621,ENSG00000007174
GO:0006267	6.61401e-07	1	5	7	pre-replicative complex assembly involved in nuclear cell cycle DNA replication	BP	0.000111503	1	GO:0006267	ENSG00000076003,ENSG00000104738,ENSG00000100297,ENSG00000073111,ENSG00000112118
GO:0036388	6.61401e-07	1	5	7	pre-replicative complex assembly	BP	0.000111503	1	GO:0036388	ENSG00000076003,ENSG00000104738,ENSG00000100297,ENSG00000073111,ENSG00000112118
GO:1902299	6.61401e-07	1	5	7	pre-replicative complex assembly involved in cell cycle DNA replication	BP	0.000111503	1	GO:1902299	ENSG00000076003,ENSG00000104738,ENSG00000100297,ENSG00000073111,ENSG00000112118
GO:0032465	6.88312e-07	1	13	73	regulation of cytokinesis	BP	0.000115104	1	GO:0032465	ENSG00000118193,ENSG00000139618,ENSG00000087586,ENSG00000137807,ENSG00000138182,ENSG00000114346,ENSG00000166851,ENSG00000149503,ENSG00000178999,ENSG00000161800,ENSG00000101224,ENSG00000142731,ENSG00000112984
GO:0000794	7.28184e-07	1	12	62	condensed nuclear chromosome	CC	0.000120797	1	GO:0000794	ENSG00000169679,ENSG00000139618,ENSG00000115163,ENSG00000012048,ENSG00000134057,ENSG00000143228,ENSG00000188486,ENSG00000166851,ENSG00000149503,ENSG00000148700,ENSG00000080986,ENSG00000123219
GO:1901987	8.24271e-07	1	33	395	regulation of cell cycle phase transition	BP	0.000135651	1	GO:1901987	ENSG00000169679,ENSG00000112742,ENSG00000118193,ENSG00000075218,ENSG00000011426,ENSG00000087586,ENSG00000143476,ENSG00000072571,ENSG00000012048,ENSG00000146648,ENSG00000134057,ENSG00000146670,ENSG00000117399,ENSG00000101412,ENSG00000115738,ENSG00000123080,ENSG00000088325,ENSG00000135476,ENSG00000166851,ENSG00000204843,ENSG00000175063,ENSG00000167513,ENSG00000164109,ENSG00000170312,ENSG00000178999…
GO:0000942	9.95953e-07	1	4	4	condensed nuclear chromosome outer kinetochore	CC	0.000162615	1	GO:0000942	ENSG00000169679,ENSG00000134057,ENSG00000166851,ENSG00000080986
GO:0033047	1.02574e-06	1	10	43	regulation of mitotic sister chromatid segregation	BP	0.00016617	1	GO:0033047	ENSG00000169679,ENSG00000112742,ENSG00000134057,ENSG00000164611,ENSG00000117399,ENSG00000166851,ENSG00000167513,ENSG00000164109,ENSG00000178999,ENSG00000080986
GO:0007093	1.12907e-06	1	18	145	mitotic cell cycle checkpoint	BP	0.000181491	1	GO:0007093	ENSG00000169679,ENSG00000112742,ENSG00000075218,ENSG00000087586,ENSG00000012048,ENSG00000134057,ENSG00000117399,ENSG00000144554,ENSG00000101412,ENSG00000166851,ENSG00000167513,ENSG00000164109,ENSG00000154920,ENSG00000170312,ENSG00000178999,ENSG00000124766,ENSG00000080986,ENSG00000123374
GO:0006261	1.17747e-06	1	18	146	DNA-dependent DNA replication	BP	0.000187816	1	GO:0006261	ENSG00000065328,ENSG00000076003,ENSG00000093009,ENSG00000104738,ENSG00000139618,ENSG00000091651,ENSG00000100297,ENSG00000073111,ENSG00000112118,ENSG00000111602,ENSG00000167513,ENSG00000154920,ENSG00000111445,ENSG00000131153,ENSG00000160957,ENSG00000049541,ENSG00000006634,ENSG00000112312
GO:0006310	1.72038e-06	1	23	229	DNA recombination	BP	0.000270343	1	GO:0006310	ENSG00000076003,ENSG00000093009,ENSG00000104738,ENSG00000139618,ENSG00000164104,ENSG00000085999,ENSG00000012048,ENSG00000187837,ENSG00000100297,ENSG00000144554,ENSG00000073111,ENSG00000188486,ENSG00000131470,ENSG00000174371,ENSG00000112118,ENSG00000111602,ENSG00000154920,ENSG00000111247,ENSG00000131153,ENSG00000160957,ENSG00000101773,ENSG00000131747,ENSG00000136492
GO:0061564	1.72093e-06	0.999999	35	438	axon development	BP	0.000270343	1	GO:0061564	ENSG00000176165,ENSG00000136352,ENSG00000184349,ENSG00000136040,ENSG00000142627,ENSG00000134986,ENSG00000147862,ENSG00000041982,ENSG00000074527,ENSG00000123560,ENSG00000167178,ENSG00000155980,ENSG00000125170,ENSG00000138696,ENSG00000143320,ENSG00000163531,ENSG00000008086,ENSG00000103260,ENSG00000197694,ENSG00000091129,ENSG00000143355,ENSG00000121966,ENSG00000156687,ENSG00000145147,ENSG00000228716…
GO:0007088	1.87352e-06	1	14	93	regulation of mitotic nuclear division	BP	0.0002921	1	GO:0007088	ENSG00000137804,ENSG00000169679,ENSG00000112742,ENSG00000087586,ENSG00000134057,ENSG00000138182,ENSG00000117399,ENSG00000135476,ENSG00000166851,ENSG00000167513,ENSG00000164109,ENSG00000178999,ENSG00000080986,ENSG00000126787
GO:0051302	1.94836e-06	1	16	120	regulation of cell division	BP	0.000301501	1	GO:0051302	ENSG00000118193,ENSG00000139618,ENSG00000087586,ENSG00000137807,ENSG00000186185,ENSG00000138182,ENSG00000114346,ENSG00000091651,ENSG00000166851,ENSG00000149503,ENSG00000178999,ENSG00000161800,ENSG00000101224,ENSG00000142731,ENSG00000092969,ENSG00000112984
GO:0000796	2.05568e-06	1	5	8	condensin complex	CC	0.000315752	1	GO:0000796	ENSG00000121152,ENSG00000136824,ENSG00000113810,ENSG00000109805,ENSG00000146918
GO:0051783	2.24876e-06	1	15	108	regulation of nuclear division	BP	0.000337825	1	GO:0051783	ENSG00000137804,ENSG00000169679,ENSG00000112742,ENSG00000087586,ENSG00000134057,ENSG00000138182,ENSG00000117399,ENSG00000135476,ENSG00000166851,ENSG00000167513,ENSG00000164109,ENSG00000111247,ENSG00000178999,ENSG00000080986,ENSG00000126787
GO:0007094	2.26455e-06	1	9	37	mitotic spindle assembly checkpoint	BP	0.000337825	1	GO:0007094	ENSG00000169679,ENSG00000112742,ENSG00000134057,ENSG00000117399,ENSG00000166851,ENSG00000167513,ENSG00000164109,ENSG00000178999,ENSG00000080986
GO:0071173	2.26455e-06	1	9	37	spindle assembly checkpoint	BP	0.000337825	1	GO:0071173	ENSG00000169679,ENSG00000112742,ENSG00000134057,ENSG00000117399,ENSG00000166851,ENSG00000167513,ENSG00000164109,ENSG00000178999,ENSG00000080986
GO:0071174	2.26455e-06	1	9	37	mitotic spindle checkpoint	BP	0.000337825	1	GO:0071174	ENSG00000169679,ENSG00000112742,ENSG00000134057,ENSG00000117399,ENSG00000166851,ENSG00000167513,ENSG00000164109,ENSG00000178999,ENSG00000080986
GO:0031175	2.42139e-06	0.999999	54	840	neuron projection development	BP	0.000358643	1	GO:0031175	ENSG00000176165,ENSG00000136352,ENSG00000087586,ENSG00000184349,ENSG00000136040,ENSG00000104435,ENSG00000173376,ENSG00000125968,ENSG00000146648,ENSG00000067715,ENSG00000138182,ENSG00000167654,ENSG00000142627,ENSG00000134986,ENSG00000117399,ENSG00000147862,ENSG00000041982,ENSG00000074527,ENSG00000123560,ENSG00000119866,ENSG00000015592,ENSG00000167178,ENSG00000155980,ENSG00000067606,ENSG00000125170…
GO:0006270	2.45657e-06	1	9	38	DNA replication initiation	BP	0.000361272	1	GO:0006270	ENSG00000065328,ENSG00000076003,ENSG00000093009,ENSG00000104738,ENSG00000091651,ENSG00000100297,ENSG00000073111,ENSG00000112118,ENSG00000167513
GO:0006302	2.73243e-06	0.999999	23	234	double-strand break repair	BP	0.000395822	1	GO:0006302	ENSG00000076003,ENSG00000171320,ENSG00000093009,ENSG00000104738,ENSG00000139618,ENSG00000164104,ENSG00000085999,ENSG00000012048,ENSG00000146670,ENSG00000111206,ENSG00000100297,ENSG00000144554,ENSG00000073111,ENSG00000188486,ENSG00000138496,ENSG00000112118,ENSG00000111602,ENSG00000154920,ENSG00000111247,ENSG00000131153,ENSG00000160957,ENSG00000101773,ENSG00000136492
GO:0007010	2.73384e-06	0.999999	66	1117	cytoskeleton organization	BP	0.000395822	1	GO:0007010	ENSG00000137804,ENSG00000145730,ENSG00000112742,ENSG00000138160,ENSG00000011426,ENSG00000139618,ENSG00000115163,ENSG00000154358,ENSG00000087586,ENSG00000137807,ENSG00000186185,ENSG00000101057,ENSG00000157456,ENSG00000184349,ENSG00000104435,ENSG00000012048,ENSG00000125968,ENSG00000152503,ENSG00000134057,ENSG00000090889,ENSG00000142945,ENSG00000117399,ENSG00000114346,ENSG00000054654,ENSG00000087495…
GO:2001251	2.74918e-06	1	13	82	negative regulation of chromosome organization	BP	0.000395822	1	GO:2001251	ENSG00000169679,ENSG00000112742,ENSG00000134057,ENSG00000164611,ENSG00000117399,ENSG00000073111,ENSG00000135476,ENSG00000166851,ENSG00000167513,ENSG00000164109,ENSG00000178999,ENSG00000131747,ENSG00000080986
GO:1902969	2.76785e-06	1	6	14	mitotic DNA replication	BP	0.000395822	1	GO:1902969	ENSG00000076003,ENSG00000093009,ENSG00000104738,ENSG00000139618,ENSG00000073111,ENSG00000112118
GO:0031577	2.96845e-06	1	9	38	spindle checkpoint	BP	0.000421602	1	GO:0031577	ENSG00000169679,ENSG00000112742,ENSG00000134057,ENSG00000117399,ENSG00000166851,ENSG00000167513,ENSG00000164109,ENSG00000178999,ENSG00000080986
GO:0045841	3.68167e-06	1	9	39	negative regulation of mitotic metaphase/anaphase transition	BP	0.00051934	1	GO:0045841	ENSG00000169679,ENSG00000112742,ENSG00000134057,ENSG00000117399,ENSG00000166851,ENSG00000167513,ENSG00000164109,ENSG00000178999,ENSG00000080986
GO:0007411	3.78019e-06	0.999999	23	233	axon guidance	BP	0.000529635	1	GO:0007411	ENSG00000176165,ENSG00000136352,ENSG00000184349,ENSG00000136040,ENSG00000142627,ENSG00000147862,ENSG00000074527,ENSG00000155980,ENSG00000125170,ENSG00000138696,ENSG00000163531,ENSG00000197694,ENSG00000091129,ENSG00000143355,ENSG00000121966,ENSG00000156687,ENSG00000145147,ENSG00000153993,ENSG00000141622,ENSG00000074047,ENSG00000198910,ENSG00000118263,ENSG00000079482
GO:0031570	3.99101e-06	0.999999	17	142	DNA integrity checkpoint	BP	0.000555419	1	GO:0031570	ENSG00000093009,ENSG00000075218,ENSG00000087586,ENSG00000143476,ENSG00000012048,ENSG00000134057,ENSG00000144554,ENSG00000101412,ENSG00000188486,ENSG00000166851,ENSG00000111602,ENSG00000167513,ENSG00000154920,ENSG00000170312,ENSG00000124766,ENSG00000136492,ENSG00000123374
GO:0097485	4.04178e-06	0.999999	23	234	neuron projection guidance	BP	0.000558736	1	GO:0097485	ENSG00000176165,ENSG00000136352,ENSG00000184349,ENSG00000136040,ENSG00000142627,ENSG00000147862,ENSG00000074527,ENSG00000155980,ENSG00000125170,ENSG00000138696,ENSG00000163531,ENSG00000197694,ENSG00000091129,ENSG00000143355,ENSG00000121966,ENSG00000156687,ENSG00000145147,ENSG00000153993,ENSG00000141622,ENSG00000074047,ENSG00000198910,ENSG00000118263,ENSG00000079482
GO:0003688	4.22432e-06	1	7	22	DNA replication origin binding	MF	0.000580103	1	GO:0003688	ENSG00000065328,ENSG00000076003,ENSG00000093009,ENSG00000104738,ENSG00000100297,ENSG00000073111,ENSG00000112118
GO:0051315	4.4655e-06	1	6	15	attachment of mitotic spindle microtubules to kinetochore	BP	0.000609188	1	GO:0051315	ENSG00000142945,ENSG00000143228,ENSG00000167513,ENSG00000178999,ENSG00000080986,ENSG00000138778
GO:1902100	4.74262e-06	1	9	40	negative regulation of metaphase/anaphase transition of cell cycle	BP	0.000642765	1	GO:1902100	ENSG00000169679,ENSG00000112742,ENSG00000134057,ENSG00000117399,ENSG00000166851,ENSG00000167513,ENSG00000164109,ENSG00000178999,ENSG00000080986
GO:0098793	5.42151e-06	0.999998	32	408	presynapse	CC	0.000730002	1	GO:0098793	ENSG00000070729,ENSG00000118946,ENSG00000110841,ENSG00000067715,ENSG00000167654,ENSG00000169213,ENSG00000196517,ENSG00000089169,ENSG00000163873,ENSG00000155093,ENSG00000152910,ENSG00000067842,ENSG00000082805,ENSG00000183023,ENSG00000114948,ENSG00000078053,ENSG00000162989,ENSG00000101098,ENSG00000109991,ENSG00000186297,ENSG00000129159,ENSG00000132872,ENSG00000185666,ENSG00000102003,ENSG00000177807…
GO:0006996	5.47776e-06	0.999997	150	3327	organelle organization	BP	0.000732818	1	GO:0006996	ENSG00000123485,ENSG00000137804,ENSG00000076003,ENSG00000171320,ENSG00000169679,ENSG00000145730,ENSG00000274641,ENSG00000093009,ENSG00000112742,ENSG00000118193,ENSG00000185697,ENSG00000138160,ENSG00000273703,ENSG00000275713,ENSG00000121152,ENSG00000104738,ENSG00000136824,ENSG00000011426,ENSG00000139618,ENSG00000278463,ENSG00000276903,ENSG00000115163,ENSG00000164104,ENSG00000154358,ENSG00000087586…
GO:0030424	6.22659e-06	0.999998	38	521	axon	CC	0.000827657	1	GO:0030424	ENSG00000070729,ENSG00000087586,ENSG00000104435,ENSG00000177707,ENSG00000067715,ENSG00000138182,ENSG00000167654,ENSG00000090889,ENSG00000147862,ENSG00000015592,ENSG00000095370,ENSG00000155980,ENSG00000067606,ENSG00000163873,ENSG00000088325,ENSG00000155093,ENSG00000163251,ENSG00000183023,ENSG00000204843,ENSG00000218336,ENSG00000163531,ENSG00000008086,ENSG00000091129,ENSG00000109991,ENSG00000197971…
GO:0016887	6.69368e-06	0.999998	31	385	ATPase activity	MF	0.000884077	1	GO:0016887	ENSG00000076003,ENSG00000118193,ENSG00000138160,ENSG00000104738,ENSG00000137807,ENSG00000186185,ENSG00000085999,ENSG00000156802,ENSG00000138182,ENSG00000142945,ENSG00000100297,ENSG00000073111,ENSG00000170004,ENSG00000155980,ENSG00000117245,ENSG00000128641,ENSG00000112118,ENSG00000084731,ENSG00000092054,ENSG00000111445,ENSG00000160957,ENSG00000131747,ENSG00000116852,ENSG00000049541,ENSG00000136492…
GO:0007076	6.75415e-06	1	6	15	mitotic chromosome condensation	BP	0.000886418	1	GO:0007076	ENSG00000137804,ENSG00000121152,ENSG00000136824,ENSG00000146670,ENSG00000113810,ENSG00000109805
GO:0008092	6.85289e-06	0.999997	51	801	cytoskeletal protein binding	MF	0.00089372	1	GO:0008092	ENSG00000137804,ENSG00000118193,ENSG00000138160,ENSG00000075218,ENSG00000011426,ENSG00000089685,ENSG00000139618,ENSG00000154358,ENSG00000137807,ENSG00000186185,ENSG00000104435,ENSG00000012048,ENSG00000152503,ENSG00000146648,ENSG00000138182,ENSG00000167654,ENSG00000090889,ENSG00000142945,ENSG00000054654,ENSG00000169213,ENSG00000087495,ENSG00000015592,ENSG00000076382,ENSG00000155980,ENSG00000088325…
GO:0042063	7.38057e-06	0.999998	21	213	gliogenesis	BP	0.000956522	1	GO:0042063	ENSG00000176165,ENSG00000136352,ENSG00000125820,ENSG00000148826,ENSG00000146648,ENSG00000147862,ENSG00000054654,ENSG00000123560,ENSG00000101412,ENSG00000123080,ENSG00000184221,ENSG00000170312,ENSG00000205927,ENSG00000103260,ENSG00000005513,ENSG00000124766,ENSG00000121966,ENSG00000177807,ENSG00000163623,ENSG00000092969,ENSG00000135144
GO:0051255	7.44861e-06	1	5	10	spindle midzone assembly	BP	0.000959344	1	GO:0051255	ENSG00000137807,ENSG00000090889,ENSG00000149503,ENSG00000178999,ENSG00000161800
GO:0030496	7.722e-06	0.999998	19	180	midbody	CC	0.000988416	1	GO:0030496	ENSG00000118193,ENSG00000011426,ENSG00000089685,ENSG00000087586,ENSG00000137807,ENSG00000138180,ENSG00000138182,ENSG00000090889,ENSG00000114346,ENSG00000076382,ENSG00000166851,ENSG00000170312,ENSG00000149503,ENSG00000083799,ENSG00000178999,ENSG00000161800,ENSG00000134690,ENSG00000138778,ENSG00000112984
GO:0099513	7.91435e-06	0.999997	36	493	polymeric cytoskeletal fiber	CC	0.00100682	1	GO:0099513	ENSG00000118193,ENSG00000138160,ENSG00000075218,ENSG00000089685,ENSG00000087586,ENSG00000137807,ENSG00000186185,ENSG00000138182,ENSG00000090889,ENSG00000142945,ENSG00000076382,ENSG00000155980,ENSG00000088325,ENSG00000117245,ENSG00000128641,ENSG00000139354,ENSG00000166851,ENSG00000183023,ENSG00000204843,ENSG00000186638,ENSG00000084731,ENSG00000170312,ENSG00000149503,ENSG00000083799,ENSG00000066279…
GO:0042734	7.96372e-06	0.999998	15	117	presynaptic membrane	CC	0.00100693	1	GO:0042734	ENSG00000118946,ENSG00000067715,ENSG00000196517,ENSG00000163873,ENSG00000152910,ENSG00000082805,ENSG00000114948,ENSG00000162989,ENSG00000109991,ENSG00000186297,ENSG00000129159,ENSG00000102003,ENSG00000198822,ENSG00000178568,ENSG00000186479
GO:0045786	8.15437e-06	0.999997	36	502	negative regulation of cell cycle	BP	0.00102478	1	GO:0045786	ENSG00000169679,ENSG00000093009,ENSG00000112742,ENSG00000075218,ENSG00000087586,ENSG00000100526,ENSG00000143476,ENSG00000012048,ENSG00000146648,ENSG00000134057,ENSG00000138182,ENSG00000164611,ENSG00000117399,ENSG00000111206,ENSG00000144554,ENSG00000068489,ENSG00000101412,ENSG00000115738,ENSG00000188486,ENSG00000123080,ENSG00000135476,ENSG00000166851,ENSG00000111602,ENSG00000167513,ENSG00000164109…
GO:0000724	1.14202e-05	0.999998	15	122	double-strand break repair via homologous recombination	BP	0.00142656	1	GO:0000724	ENSG00000076003,ENSG00000093009,ENSG00000104738,ENSG00000139618,ENSG00000085999,ENSG00000012048,ENSG00000100297,ENSG00000073111,ENSG00000188486,ENSG00000112118,ENSG00000111602,ENSG00000111247,ENSG00000131153,ENSG00000160957,ENSG00000101773
GO:0120039	1.17772e-05	0.999995	40	577	plasma membrane bounded cell projection morphogenesis	BP	0.00146235	1	GO:0120039	ENSG00000176165,ENSG00000136352,ENSG00000087586,ENSG00000184349,ENSG00000136040,ENSG00000125968,ENSG00000146648,ENSG00000067715,ENSG00000138182,ENSG00000142627,ENSG00000147862,ENSG00000074527,ENSG00000119866,ENSG00000167178,ENSG00000155980,ENSG00000067606,ENSG00000125170,ENSG00000138696,ENSG00000143320,ENSG00000163531,ENSG00000008086,ENSG00000103260,ENSG00000197694,ENSG00000091129,ENSG00000143355…
GO:0048858	1.37166e-05	0.999994	40	581	cell projection morphogenesis	BP	0.00168795	1	GO:0048858	ENSG00000176165,ENSG00000136352,ENSG00000087586,ENSG00000184349,ENSG00000136040,ENSG00000125968,ENSG00000146648,ENSG00000067715,ENSG00000138182,ENSG00000142627,ENSG00000147862,ENSG00000074527,ENSG00000119866,ENSG00000167178,ENSG00000155980,ENSG00000067606,ENSG00000125170,ENSG00000138696,ENSG00000143320,ENSG00000163531,ENSG00000008086,ENSG00000103260,ENSG00000197694,ENSG00000091129,ENSG00000143355…
GO:0000725	1.37569e-05	0.999997	15	124	recombinational repair	BP	0.00168795	1	GO:0000725	ENSG00000076003,ENSG00000093009,ENSG00000104738,ENSG00000139618,ENSG00000085999,ENSG00000012048,ENSG00000100297,ENSG00000073111,ENSG00000188486,ENSG00000112118,ENSG00000111602,ENSG00000111247,ENSG00000131153,ENSG00000160957,ENSG00000101773
GO:0007409	1.40376e-05	0.999995	31	401	axonogenesis	BP	0.00171226	1	GO:0007409	ENSG00000176165,ENSG00000136352,ENSG00000184349,ENSG00000136040,ENSG00000142627,ENSG00000147862,ENSG00000074527,ENSG00000167178,ENSG00000155980,ENSG00000125170,ENSG00000138696,ENSG00000143320,ENSG00000163531,ENSG00000008086,ENSG00000103260,ENSG00000197694,ENSG00000091129,ENSG00000143355,ENSG00000121966,ENSG00000156687,ENSG00000145147,ENSG00000153993,ENSG00000141622,ENSG00000074047,ENSG00000163623…
GO:0051256	1.47363e-05	1	4	6	mitotic spindle midzone assembly	BP	0.00178697	1	GO:0051256	ENSG00000137807,ENSG00000090889,ENSG00000178999,ENSG00000161800
GO:0045839	1.52966e-05	0.999998	9	46	negative regulation of mitotic nuclear division	BP	0.00184413	1	GO:0045839	ENSG00000169679,ENSG00000112742,ENSG00000134057,ENSG00000117399,ENSG00000166851,ENSG00000167513,ENSG00000164109,ENSG00000178999,ENSG00000080986
GO:0051988	1.54502e-05	0.999999	5	11	regulation of attachment of spindle microtubules to kinetochore	BP	0.00185188	1	GO:0051988	ENSG00000134057,ENSG00000114346,ENSG00000076382,ENSG00000178999,ENSG00000161800
GO:0042555	1.55447e-05	0.999999	5	11	MCM complex	CC	0.0018525	1	GO:0042555	ENSG00000076003,ENSG00000104738,ENSG00000100297,ENSG00000073111,ENSG00000112118
GO:0003678	1.5881e-05	0.999997	11	69	DNA helicase activity	MF	0.00188176	1	GO:0003678	ENSG00000076003,ENSG00000104738,ENSG00000085999,ENSG00000100297,ENSG00000073111,ENSG00000170004,ENSG00000112118,ENSG00000111445,ENSG00000160957,ENSG00000049541,ENSG00000136492
GO:0048812	1.60653e-05	0.999993	39	564	neuron projection morphogenesis	BP	0.00189278	1	GO:0048812	ENSG00000176165,ENSG00000136352,ENSG00000087586,ENSG00000184349,ENSG00000136040,ENSG00000125968,ENSG00000146648,ENSG00000067715,ENSG00000138182,ENSG00000142627,ENSG00000147862,ENSG00000074527,ENSG00000119866,ENSG00000167178,ENSG00000155980,ENSG00000067606,ENSG00000125170,ENSG00000138696,ENSG00000143320,ENSG00000163531,ENSG00000008086,ENSG00000103260,ENSG00000197694,ENSG00000091129,ENSG00000143355…
GO:0099080	1.74292e-05	0.999992	55	924	supramolecular complex	CC	0.00204187	1	GO:0099080	ENSG00000123485,ENSG00000169679,ENSG00000112742,ENSG00000118193,ENSG00000138160,ENSG00000075218,ENSG00000089685,ENSG00000115163,ENSG00000154358,ENSG00000087586,ENSG00000137807,ENSG00000186185,ENSG00000134057,ENSG00000138182,ENSG00000090889,ENSG00000142945,ENSG00000163535,ENSG00000054654,ENSG00000205978,ENSG00000143228,ENSG00000166451,ENSG00000076382,ENSG00000155980,ENSG00000088325,ENSG00000117245…
GO:0032467	1.76109e-05	0.999999	7	26	positive regulation of cytokinesis	BP	0.00205158	1	GO:0032467	ENSG00000118193,ENSG00000137807,ENSG00000138182,ENSG00000114346,ENSG00000178999,ENSG00000161800,ENSG00000101224
GO:0098590	2.13517e-05	0.99999	52	860	plasma membrane region	CC	0.00247345	1	GO:0098590	ENSG00000070729,ENSG00000100427,ENSG00000118946,ENSG00000184349,ENSG00000138180,ENSG00000177707,ENSG00000146648,ENSG00000182256,ENSG00000067715,ENSG00000142627,ENSG00000114346,ENSG00000054654,ENSG00000196517,ENSG00000095370,ENSG00000089169,ENSG00000182985,ENSG00000067606,ENSG00000188338,ENSG00000163873,ENSG00000136002,ENSG00000152910,ENSG00000117245,ENSG00000082805,ENSG00000183023,ENSG00000114948…
GO:0005524	2.25493e-05	0.999988	67	1211	ATP binding	MF	0.00259768	1	GO:0005524	ENSG00000076003,ENSG00000169679,ENSG00000112742,ENSG00000118193,ENSG00000138160,ENSG00000104738,ENSG00000136824,ENSG00000154358,ENSG00000087586,ENSG00000137807,ENSG00000186185,ENSG00000165304,ENSG00000085999,ENSG00000156802,ENSG00000146648,ENSG00000081320,ENSG00000138182,ENSG00000090889,ENSG00000142627,ENSG00000142945,ENSG00000106633,ENSG00000113810,ENSG00000168078,ENSG00000100297,ENSG00000073111…
GO:0032559	2.31966e-05	0.999988	69	1260	adenyl ribonucleotide binding	MF	0.00265749	1	GO:0032559	ENSG00000076003,ENSG00000169679,ENSG00000112742,ENSG00000118193,ENSG00000138160,ENSG00000104738,ENSG00000136824,ENSG00000070729,ENSG00000154358,ENSG00000087586,ENSG00000137807,ENSG00000186185,ENSG00000165304,ENSG00000085999,ENSG00000156802,ENSG00000146648,ENSG00000081320,ENSG00000138182,ENSG00000090889,ENSG00000142627,ENSG00000142945,ENSG00000106633,ENSG00000113810,ENSG00000168078,ENSG00000100297…
GO:0003697	2.35159e-05	0.999995	13	100	single-stranded DNA binding	MF	0.00267927	1	GO:0003697	ENSG00000065328,ENSG00000076003,ENSG00000093009,ENSG00000104738,ENSG00000136824,ENSG00000139618,ENSG00000164104,ENSG00000113810,ENSG00000100297,ENSG00000073111,ENSG00000112118,ENSG00000111247,ENSG00000101773
GO:0032990	2.50313e-05	0.999989	40	597	cell part morphogenesis	BP	0.00283634	1	GO:0032990	ENSG00000176165,ENSG00000136352,ENSG00000087586,ENSG00000184349,ENSG00000136040,ENSG00000125968,ENSG00000146648,ENSG00000067715,ENSG00000138182,ENSG00000142627,ENSG00000147862,ENSG00000074527,ENSG00000119866,ENSG00000167178,ENSG00000155980,ENSG00000067606,ENSG00000125170,ENSG00000138696,ENSG00000143320,ENSG00000163531,ENSG00000008086,ENSG00000103260,ENSG00000197694,ENSG00000091129,ENSG00000143355…
GO:0010001	2.59536e-05	0.999993	17	163	glial cell differentiation	BP	0.00292486	1	GO:0010001	ENSG00000136352,ENSG00000125820,ENSG00000148826,ENSG00000146648,ENSG00000147862,ENSG00000123560,ENSG00000123080,ENSG00000184221,ENSG00000170312,ENSG00000205927,ENSG00000103260,ENSG00000005513,ENSG00000124766,ENSG00000121966,ENSG00000177807,ENSG00000163623,ENSG00000135144
GO:0051784	2.62497e-05	0.999997	9	49	negative regulation of nuclear division	BP	0.00294224	1	GO:0051784	ENSG00000169679,ENSG00000112742,ENSG00000134057,ENSG00000117399,ENSG00000166851,ENSG00000167513,ENSG00000164109,ENSG00000178999,ENSG00000080986
GO:1990023	2.67137e-05	0.999999	5	12	mitotic spindle midzone	CC	0.00297814	1	GO:1990023	ENSG00000186185,ENSG00000138182,ENSG00000178999,ENSG00000138778,ENSG00000121621
GO:0051225	2.78132e-05	0.999994	13	101	spindle assembly	BP	0.00308415	1	GO:0051225	ENSG00000138160,ENSG00000087586,ENSG00000137807,ENSG00000101057,ENSG00000157456,ENSG00000090889,ENSG00000117399,ENSG00000076382,ENSG00000088325,ENSG00000166851,ENSG00000149503,ENSG00000178999,ENSG00000161800
GO:0005813	2.81291e-05	0.999988	37	547	centrosome	CC	0.00310258	1	GO:0005813	ENSG00000093009,ENSG00000139618,ENSG00000087586,ENSG00000143476,ENSG00000137807,ENSG00000072571,ENSG00000157456,ENSG00000138180,ENSG00000169607,ENSG00000125968,ENSG00000134057,ENSG00000138182,ENSG00000142945,ENSG00000117399,ENSG00000076382,ENSG00000101412,ENSG00000170004,ENSG00000188486,ENSG00000135476,ENSG00000166851,ENSG00000082805,ENSG00000204843,ENSG00000112118,ENSG00000008086,ENSG00000129810…
GO:0030030	2.87846e-05	0.999985	72	1342	cell projection organization	BP	0.00314828	1	GO:0030030	ENSG00000176165,ENSG00000136352,ENSG00000011426,ENSG00000087586,ENSG00000184349,ENSG00000136040,ENSG00000104435,ENSG00000173376,ENSG00000125968,ENSG00000146648,ENSG00000067715,ENSG00000138182,ENSG00000167654,ENSG00000142627,ENSG00000134986,ENSG00000117399,ENSG00000147862,ENSG00000041982,ENSG00000074527,ENSG00000054654,ENSG00000123560,ENSG00000119866,ENSG00000015592,ENSG00000167178,ENSG00000155980…
GO:0071163	2.88471e-05	1	3	3	DNA replication preinitiation complex assembly	BP	0.00314828	1	GO:0071163	ENSG00000093009,ENSG00000167513,ENSG00000112312
GO:0030554	3.10015e-05	0.999983	69	1272	adenyl nucleotide binding	MF	0.00336569	1	GO:0030554	ENSG00000076003,ENSG00000169679,ENSG00000112742,ENSG00000118193,ENSG00000138160,ENSG00000104738,ENSG00000136824,ENSG00000070729,ENSG00000154358,ENSG00000087586,ENSG00000137807,ENSG00000186185,ENSG00000165304,ENSG00000085999,ENSG00000156802,ENSG00000146648,ENSG00000081320,ENSG00000138182,ENSG00000090889,ENSG00000142627,ENSG00000142945,ENSG00000106633,ENSG00000113810,ENSG00000168078,ENSG00000100297…
GO:0007143	3.33792e-05	0.999998	6	20	female meiotic nuclear division	BP	0.00360496	1	GO:0007143	ENSG00000112742,ENSG00000087586,ENSG00000157456,ENSG00000166851,ENSG00000131747,ENSG00000101224
GO:0097149	3.38781e-05	1	3	3	centralspindlin complex	CC	0.00363988	1	GO:0097149	ENSG00000137807,ENSG00000114346,ENSG00000161800
GO:0070192	3.42543e-05	0.999996	8	39	chromosome organization involved in meiotic cell cycle	BP	0.00366132	1	GO:0070192	ENSG00000169679,ENSG00000136824,ENSG00000163535,ENSG00000113810,ENSG00000144554,ENSG00000129810,ENSG00000149503,ENSG00000136492
GO:0021700	3.57602e-05	0.99999	18	183	developmental maturation	BP	0.00380269	1	GO:0021700	ENSG00000118193,ENSG00000139618,ENSG00000087586,ENSG00000134057,ENSG00000117399,ENSG00000074527,ENSG00000139767,ENSG00000119866,ENSG00000163251,ENSG00000107954,ENSG00000176890,ENSG00000091129,ENSG00000005513,ENSG00000132872,ENSG00000101224,ENSG00000102003,ENSG00000163623,ENSG00000092969
GO:0000022	3.62244e-05	0.999999	4	7	mitotic spindle elongation	BP	0.00381294	1	GO:0000022	ENSG00000137807,ENSG00000090889,ENSG00000178999,ENSG00000161800
GO:0051231	3.62244e-05	0.999999	4	7	spindle elongation	BP	0.00381294	1	GO:0051231	ENSG00000137807,ENSG00000090889,ENSG00000178999,ENSG00000161800
GO:0048469	3.71366e-05	0.999992	13	105	cell maturation	BP	0.00388921	1	GO:0048469	ENSG00000118193,ENSG00000139618,ENSG00000087586,ENSG00000134057,ENSG00000074527,ENSG00000139767,ENSG00000119866,ENSG00000163251,ENSG00000176890,ENSG00000091129,ENSG00000005513,ENSG00000101224,ENSG00000163623
GO:0098889	3.8016e-05	0.999995	9	51	intrinsic component of presynaptic membrane	CC	0.0039613	1	GO:0098889	ENSG00000118946,ENSG00000196517,ENSG00000114948,ENSG00000162989,ENSG00000109991,ENSG00000186297,ENSG00000198822,ENSG00000178568,ENSG00000186479
GO:0003677	3.89388e-05	0.999978	91	1862	DNA binding	MF	0.00403717	1	GO:0003677	ENSG00000123485,ENSG00000065328,ENSG00000137804,ENSG00000076003,ENSG00000176165,ENSG00000165244,ENSG00000136352,ENSG00000274641,ENSG00000093009,ENSG00000185697,ENSG00000134595,ENSG00000273703,ENSG00000275713,ENSG00000104738,ENSG00000168875,ENSG00000136824,ENSG00000139618,ENSG00000278463,ENSG00000276903,ENSG00000115163,ENSG00000164104,ENSG00000125820,ENSG00000148826,ENSG00000242265,ENSG00000140525…
GO:0040001	4.00184e-05	0.999996	7	29	establishment of mitotic spindle localization	BP	0.00412847	1	GO:0040001	ENSG00000137804,ENSG00000115163,ENSG00000135476,ENSG00000166851,ENSG00000204843,ENSG00000164109,ENSG00000080986
GO:0005876	4.1264e-05	0.999993	10	64	spindle microtubule	CC	0.0042359	1	GO:0005876	ENSG00000138160,ENSG00000089685,ENSG00000087586,ENSG00000186185,ENSG00000090889,ENSG00000166851,ENSG00000170312,ENSG00000178999,ENSG00000138778,ENSG00000121621
GO:0051640	4.31959e-05	0.999981	37	555	organelle localization	BP	0.00441237	1	GO:0051640	ENSG00000137804,ENSG00000118193,ENSG00000115163,ENSG00000087586,ENSG00000118946,ENSG00000134057,ENSG00000067715,ENSG00000167654,ENSG00000146670,ENSG00000142945,ENSG00000054654,ENSG00000169213,ENSG00000143228,ENSG00000076382,ENSG00000155980,ENSG00000067606,ENSG00000135476,ENSG00000128641,ENSG00000166851,ENSG00000204843,ENSG00000167513,ENSG00000186638,ENSG00000164109,ENSG00000084731,ENSG00000170312…
GO:0007420	4.47593e-05	0.99998	39	595	brain development	BP	0.00453071	1	GO:0007420	ENSG00000176165,ENSG00000136352,ENSG00000118193,ENSG00000134595,ENSG00000139618,ENSG00000125820,ENSG00000173376,ENSG00000125968,ENSG00000067715,ENSG00000147862,ENSG00000053438,ENSG00000054654,ENSG00000114450,ENSG00000123560,ENSG00000144554,ENSG00000101412,ENSG00000188486,ENSG00000188338,ENSG00000183023,ENSG00000107954,ENSG00000155966,ENSG00000205927,ENSG00000197971,ENSG00000099284,ENSG00000186297…
GO:0032392	4.47914e-05	0.99999	13	105	DNA geometric change	BP	0.00453071	1	GO:0032392	ENSG00000076003,ENSG00000104738,ENSG00000164104,ENSG00000085999,ENSG00000100297,ENSG00000073111,ENSG00000170004,ENSG00000112118,ENSG00000111445,ENSG00000160957,ENSG00000131747,ENSG00000049541,ENSG00000136492
GO:0120036	4.52116e-05	0.999975	70	1310	plasma membrane bounded cell projection organization	BP	0.00455101	1	GO:0120036	ENSG00000176165,ENSG00000136352,ENSG00000011426,ENSG00000087586,ENSG00000184349,ENSG00000136040,ENSG00000104435,ENSG00000173376,ENSG00000125968,ENSG00000146648,ENSG00000067715,ENSG00000138182,ENSG00000167654,ENSG00000142627,ENSG00000134986,ENSG00000117399,ENSG00000147862,ENSG00000041982,ENSG00000074527,ENSG00000054654,ENSG00000123560,ENSG00000119866,ENSG00000015592,ENSG00000167178,ENSG00000155980…
GO:0005815	4.68774e-05	0.999978	44	714	microtubule organizing center	CC	0.00469589	1	GO:0005815	ENSG00000093009,ENSG00000139618,ENSG00000087586,ENSG00000143476,ENSG00000137807,ENSG00000072571,ENSG00000157456,ENSG00000138180,ENSG00000169607,ENSG00000012048,ENSG00000125968,ENSG00000134057,ENSG00000138182,ENSG00000142945,ENSG00000117399,ENSG00000188107,ENSG00000076382,ENSG00000101412,ENSG00000170004,ENSG00000188486,ENSG00000067606,ENSG00000117245,ENSG00000135476,ENSG00000166851,ENSG00000082805…
GO:0006281	4.85803e-05	0.999979	34	502	DNA repair	BP	0.00484308	1	GO:0006281	ENSG00000076003,ENSG00000171320,ENSG00000093009,ENSG00000104738,ENSG00000139618,ENSG00000164104,ENSG00000143476,ENSG00000140525,ENSG00000085999,ENSG00000012048,ENSG00000146648,ENSG00000164611,ENSG00000146670,ENSG00000111206,ENSG00000159259,ENSG00000100297,ENSG00000144554,ENSG00000073111,ENSG00000188486,ENSG00000174371,ENSG00000167670,ENSG00000138496,ENSG00000112118,ENSG00000111602,ENSG00000154920…
GO:0048709	4.94153e-05	0.999991	11	79	oligodendrocyte differentiation	BP	0.00490275	1	GO:0048709	ENSG00000136352,ENSG00000125820,ENSG00000148826,ENSG00000123560,ENSG00000123080,ENSG00000184221,ENSG00000205927,ENSG00000005513,ENSG00000121966,ENSG00000177807,ENSG00000163623
GO:0002495	5.44266e-05	0.99999	11	79	antigen processing and presentation of peptide antigen via MHC class II	BP	0.00537424	1	GO:0002495	ENSG00000138160,ENSG00000137807,ENSG00000090889,ENSG00000142945,ENSG00000155980,ENSG00000145416,ENSG00000204843,ENSG00000084731,ENSG00000161800,ENSG00000138778,ENSG00000121621
GO:0051656	5.53392e-05	0.999979	27	355	establishment of organelle localization	BP	0.00543846	1	GO:0051656	ENSG00000137804,ENSG00000118193,ENSG00000115163,ENSG00000134057,ENSG00000146670,ENSG00000142945,ENSG00000054654,ENSG00000143228,ENSG00000076382,ENSG00000155980,ENSG00000067606,ENSG00000135476,ENSG00000128641,ENSG00000166851,ENSG00000204843,ENSG00000167513,ENSG00000164109,ENSG00000084731,ENSG00000149503,ENSG00000178999,ENSG00000080986,ENSG00000132872,ENSG00000134690,ENSG00000138778,ENSG00000126787…
GO:0060284	6.04228e-05	0.999977	28	376	regulation of cell development	BP	0.00591003	1	GO:0060284	ENSG00000176165,ENSG00000118193,ENSG00000164104,ENSG00000087586,ENSG00000125820,ENSG00000148826,ENSG00000184349,ENSG00000136040,ENSG00000125968,ENSG00000119866,ENSG00000101412,ENSG00000167178,ENSG00000107954,ENSG00000143320,ENSG00000008086,ENSG00000205927,ENSG00000103260,ENSG00000197406,ENSG00000005513,ENSG00000121966,ENSG00000144485,ENSG00000145147,ENSG00000153993,ENSG00000163623,ENSG00000126861…
GO:0002504	6.1314e-05	0.999988	11	80	antigen processing and presentation of peptide or polysaccharide antigen via MHC class II	BP	0.00595103	1	GO:0002504	ENSG00000138160,ENSG00000137807,ENSG00000090889,ENSG00000142945,ENSG00000155980,ENSG00000145416,ENSG00000204843,ENSG00000084731,ENSG00000161800,ENSG00000138778,ENSG00000121621
GO:0006325	6.1416e-05	0.999971	42	677	chromatin organization	BP	0.00595103	1	GO:0006325	ENSG00000123485,ENSG00000274641,ENSG00000093009,ENSG00000273703,ENSG00000275713,ENSG00000139618,ENSG00000278463,ENSG00000276903,ENSG00000115163,ENSG00000164104,ENSG00000087586,ENSG00000142611,ENSG00000156802,ENSG00000012048,ENSG00000278588,ENSG00000105011,ENSG00000134057,ENSG00000196747,ENSG00000187837,ENSG00000159259,ENSG00000145386,ENSG00000073111,ENSG00000166451,ENSG00000170004,ENSG00000188486…
GO:0072401	6.27996e-05	0.999989	10	68	signal transduction involved in DNA integrity checkpoint	BP	0.00602876	1	GO:0072401	ENSG00000075218,ENSG00000087586,ENSG00000143476,ENSG00000012048,ENSG00000134057,ENSG00000101412,ENSG00000166851,ENSG00000170312,ENSG00000124766,ENSG00000123374
GO:0072422	6.27996e-05	0.999989	10	68	signal transduction involved in DNA damage checkpoint	BP	0.00602876	1	GO:0072422	ENSG00000075218,ENSG00000087586,ENSG00000143476,ENSG00000012048,ENSG00000134057,ENSG00000101412,ENSG00000166851,ENSG00000170312,ENSG00000124766,ENSG00000123374
GO:0006928	6.36916e-05	0.999964	77	1503	movement of cell or subcellular component	BP	0.00608622	1	GO:0006928	ENSG00000176165,ENSG00000136352,ENSG00000118193,ENSG00000138160,ENSG00000075218,ENSG00000168875,ENSG00000011426,ENSG00000157168,ENSG00000164104,ENSG00000137807,ENSG00000186185,ENSG00000184349,ENSG00000136040,ENSG00000147257,ENSG00000173376,ENSG00000125968,ENSG00000146648,ENSG00000138182,ENSG00000090889,ENSG00000142627,ENSG00000142945,ENSG00000147862,ENSG00000074527,ENSG00000117525,ENSG00000054654…
GO:0048869	6.5267e-05	0.999959	128	2851	cellular developmental process	BP	0.00620815	1	GO:0048869	ENSG00000204131,ENSG00000171320,ENSG00000176165,ENSG00000136352,ENSG00000118193,ENSG00000185697,ENSG00000134595,ENSG00000168875,ENSG00000139618,ENSG00000070729,ENSG00000157168,ENSG00000164104,ENSG00000154358,ENSG00000087586,ENSG00000125820,ENSG00000148826,ENSG00000242265,ENSG00000184349,ENSG00000142611,ENSG00000136040,ENSG00000147257,ENSG00000104435,ENSG00000177707,ENSG00000173376,ENSG00000125968…
GO:0016917	6.86336e-05	0.999996	5	14	GABA receptor activity	MF	0.00649856	1	GO:0016917	ENSG00000182256,ENSG00000186297,ENSG00000163288,ENSG00000175697,ENSG00000011677
GO:0044306	7.15572e-05	0.999985	12	95	neuron projection terminus	CC	0.00674459	1	GO:0044306	ENSG00000070729,ENSG00000067715,ENSG00000167654,ENSG00000163873,ENSG00000155093,ENSG00000183023,ENSG00000109991,ENSG00000132872,ENSG00000102003,ENSG00000189195,ENSG00000164061,ENSG00000079482
GO:0032989	7.50826e-05	0.999965	41	647	cellular component morphogenesis	BP	0.00704485	1	GO:0032989	ENSG00000176165,ENSG00000136352,ENSG00000154358,ENSG00000087586,ENSG00000184349,ENSG00000136040,ENSG00000125968,ENSG00000146648,ENSG00000067715,ENSG00000138182,ENSG00000142627,ENSG00000147862,ENSG00000074527,ENSG00000119866,ENSG00000167178,ENSG00000155980,ENSG00000067606,ENSG00000125170,ENSG00000138696,ENSG00000143320,ENSG00000163531,ENSG00000008086,ENSG00000103260,ENSG00000197694,ENSG00000091129…
GO:0006974	7.91168e-05	0.999962	45	761	cellular response to DNA damage stimulus	BP	0.00738993	1	GO:0006974	ENSG00000065328,ENSG00000076003,ENSG00000171320,ENSG00000093009,ENSG00000075218,ENSG00000104738,ENSG00000139618,ENSG00000164104,ENSG00000087586,ENSG00000143476,ENSG00000140525,ENSG00000085999,ENSG00000012048,ENSG00000146648,ENSG00000134057,ENSG00000164611,ENSG00000142627,ENSG00000146670,ENSG00000111206,ENSG00000159259,ENSG00000100297,ENSG00000144554,ENSG00000073111,ENSG00000150907,ENSG00000101412…
GO:0006342	8.11498e-05	0.999987	9	56	chromatin silencing	BP	0.00754584	1	GO:0006342	ENSG00000093009,ENSG00000278463,ENSG00000276903,ENSG00000156802,ENSG00000196747,ENSG00000187837,ENSG00000188486,ENSG00000196787,ENSG00000099284
GO:0045143	8.23303e-05	0.999991	7	33	homologous chromosome segregation	BP	0.00762144	1	GO:0045143	ENSG00000164611,ENSG00000163535,ENSG00000144554,ENSG00000135476,ENSG00000166851,ENSG00000129810,ENSG00000136492
GO:0099056	8.3044e-05	0.999989	8	44	integral component of presynaptic membrane	CC	0.00765334	1	GO:0099056	ENSG00000118946,ENSG00000196517,ENSG00000114948,ENSG00000162989,ENSG00000109991,ENSG00000186297,ENSG00000198822,ENSG00000178568
GO:0071459	8.42424e-05	0.999993	6	24	protein localization to chromosome, centromeric region	BP	0.00772943	1	GO:0071459	ENSG00000112742,ENSG00000115163,ENSG00000167513,ENSG00000170312,ENSG00000178999,ENSG00000080986
GO:0030154	8.53429e-05	0.999946	125	2784	cell differentiation	BP	0.00779591	1	GO:0030154	ENSG00000204131,ENSG00000171320,ENSG00000176165,ENSG00000136352,ENSG00000118193,ENSG00000185697,ENSG00000134595,ENSG00000168875,ENSG00000139618,ENSG00000070729,ENSG00000157168,ENSG00000164104,ENSG00000154358,ENSG00000087586,ENSG00000125820,ENSG00000148826,ENSG00000242265,ENSG00000184349,ENSG00000142611,ENSG00000136040,ENSG00000147257,ENSG00000104435,ENSG00000177707,ENSG00000173376,ENSG00000125968…
GO:1901992	8.77477e-05	0.999984	10	70	positive regulation of mitotic cell cycle phase transition	BP	0.00798042	1	GO:1901992	ENSG00000143476,ENSG00000146648,ENSG00000134057,ENSG00000146670,ENSG00000135476,ENSG00000175063,ENSG00000167513,ENSG00000170312,ENSG00000101224,ENSG00000126787
GO:0051347	8.96876e-05	0.999961	34	514	positive regulation of transferase activity	BP	0.00809609	1	GO:0051347	ENSG00000118193,ENSG00000157168,ENSG00000184349,ENSG00000146648,ENSG00000134057,ENSG00000142627,ENSG00000117399,ENSG00000114346,ENSG00000168078,ENSG00000067606,ENSG00000088325,ENSG00000163251,ENSG00000166851,ENSG00000107954,ENSG00000175063,ENSG00000111445,ENSG00000170312,ENSG00000183856,ENSG00000149503,ENSG00000155368,ENSG00000178999,ENSG00000146918,ENSG00000121966,ENSG00000049541,ENSG00000101224…
GO:0006935	9.03531e-05	0.999963	29	407	chemotaxis	BP	0.00809609	1	GO:0006935	ENSG00000176165,ENSG00000136352,ENSG00000157168,ENSG00000164104,ENSG00000184349,ENSG00000136040,ENSG00000142627,ENSG00000147862,ENSG00000074527,ENSG00000117525,ENSG00000155980,ENSG00000125170,ENSG00000138696,ENSG00000163531,ENSG00000197694,ENSG00000091129,ENSG00000143355,ENSG00000171951,ENSG00000121966,ENSG00000156687,ENSG00000145147,ENSG00000153993,ENSG00000183087,ENSG00000141622,ENSG00000074047…
GO:0031145	9.05146e-05	0.999984	10	72	anaphase-promoting complex-dependent catabolic process	BP	0.00809609	1	GO:0031145	ENSG00000087586,ENSG00000134057,ENSG00000164611,ENSG00000117399,ENSG00000166851,ENSG00000175063,ENSG00000164109,ENSG00000170312,ENSG00000178999,ENSG00000123374
GO:0090307	9.05812e-05	0.999986	9	57	mitotic spindle assembly	BP	0.00809609	1	GO:0090307	ENSG00000138160,ENSG00000137807,ENSG00000101057,ENSG00000090889,ENSG00000117399,ENSG00000088325,ENSG00000166851,ENSG00000178999,ENSG00000161800
GO:0072395	9.11517e-05	0.999984	10	71	signal transduction involved in cell cycle checkpoint	BP	0.00811211	1	GO:0072395	ENSG00000075218,ENSG00000087586,ENSG00000143476,ENSG00000012048,ENSG00000134057,ENSG00000101412,ENSG00000166851,ENSG00000170312,ENSG00000124766,ENSG00000123374
GO:0030397	9.39286e-05	0.999995	5	15	membrane disassembly	BP	0.0082881	1	GO:0030397	ENSG00000157456,ENSG00000134057,ENSG00000166851,ENSG00000204843,ENSG00000170312
GO:0051081	9.39286e-05	0.999995	5	15	nuclear envelope disassembly	BP	0.0082881	1	GO:0051081	ENSG00000157456,ENSG00000134057,ENSG00000166851,ENSG00000204843,ENSG00000170312
GO:0042330	9.45145e-05	0.999962	29	408	taxis	BP	0.00830446	1	GO:0042330	ENSG00000176165,ENSG00000136352,ENSG00000157168,ENSG00000164104,ENSG00000184349,ENSG00000136040,ENSG00000142627,ENSG00000147862,ENSG00000074527,ENSG00000117525,ENSG00000155980,ENSG00000125170,ENSG00000138696,ENSG00000163531,ENSG00000197694,ENSG00000091129,ENSG00000143355,ENSG00000171951,ENSG00000121966,ENSG00000156687,ENSG00000145147,ENSG00000153993,ENSG00000183087,ENSG00000141622,ENSG00000074047…
GO:0048663	9.7776e-05	0.999989	7	34	neuron fate commitment	BP	0.00855478	1	GO:0048663	ENSG00000176165,ENSG00000136352,ENSG00000125820,ENSG00000115738,ENSG00000184221,ENSG00000205927,ENSG00000074047
GO:0032508	9.93822e-05	0.999978	12	98	DNA duplex unwinding	BP	0.00865878	1	GO:0032508	ENSG00000076003,ENSG00000104738,ENSG00000085999,ENSG00000100297,ENSG00000073111,ENSG00000170004,ENSG00000112118,ENSG00000111445,ENSG00000160957,ENSG00000131747,ENSG00000049541,ENSG00000136492
GO:0099240	0.000102372	0.999976	13	114	intrinsic component of synaptic membrane	CC	0.00888196	1	GO:0099240	ENSG00000118946,ENSG00000177707,ENSG00000182256,ENSG00000196517,ENSG00000183023,ENSG00000114948,ENSG00000162989,ENSG00000109991,ENSG00000186297,ENSG00000198822,ENSG00000011677,ENSG00000178568,ENSG00000186479
GO:0051653	0.000104345	0.999986	8	44	spindle localization	BP	0.0090154	1	GO:0051653	ENSG00000137804,ENSG00000115163,ENSG00000135476,ENSG00000166851,ENSG00000204843,ENSG00000164109,ENSG00000066279,ENSG00000080986
GO:0007098	0.000105357	0.999975	13	115	centrosome cycle	BP	0.00906509	1	GO:0007098	ENSG00000138160,ENSG00000139618,ENSG00000087586,ENSG00000012048,ENSG00000170004,ENSG00000166851,ENSG00000204843,ENSG00000129810,ENSG00000170312,ENSG00000080986,ENSG00000123374,ENSG00000142731,ENSG00000075702
GO:0034502	0.000107169	0.999978	11	85	protein localization to chromosome	BP	0.00918288	1	GO:0034502	ENSG00000171320,ENSG00000112742,ENSG00000139618,ENSG00000115163,ENSG00000146670,ENSG00000166851,ENSG00000167513,ENSG00000170312,ENSG00000178999,ENSG00000080986,ENSG00000099284
GO:0051382	0.000111724	0.999993	5	16	kinetochore assembly	BP	0.00951205	1	GO:0051382	ENSG00000115163,ENSG00000166451,ENSG00000123219,ENSG00000138778,ENSG00000126787
GO:0050769	0.000112285	0.999967	17	180	positive regulation of neurogenesis	BP	0.00951205	1	GO:0050769	ENSG00000176165,ENSG00000125820,ENSG00000148826,ENSG00000136040,ENSG00000101412,ENSG00000167178,ENSG00000107954,ENSG00000143320,ENSG00000008086,ENSG00000205927,ENSG00000103260,ENSG00000005513,ENSG00000121966,ENSG00000145147,ENSG00000163623,ENSG00000018189,ENSG00000198910
GO:0045664	0.000112387	0.99997	15	149	regulation of neuron differentiation	BP	0.00951205	1	GO:0045664	ENSG00000176165,ENSG00000134595,ENSG00000125820,ENSG00000134986,ENSG00000114346,ENSG00000119866,ENSG00000115738,ENSG00000205927,ENSG00000197406,ENSG00000091129,ENSG00000005513,ENSG00000074047,ENSG00000163623,ENSG00000140600,ENSG00000135144
GO:0045930	0.000119031	0.999959	21	259	negative regulation of mitotic cell cycle	BP	0.0100335	1	GO:0045930	ENSG00000169679,ENSG00000112742,ENSG00000075218,ENSG00000087586,ENSG00000012048,ENSG00000146648,ENSG00000134057,ENSG00000117399,ENSG00000144554,ENSG00000101412,ENSG00000123080,ENSG00000166851,ENSG00000167513,ENSG00000164109,ENSG00000154920,ENSG00000170312,ENSG00000178999,ENSG00000124766,ENSG00000080986,ENSG00000165490,ENSG00000123374
GO:0005856	0.00012608	0.999925	87	1791	cytoskeleton	CC	0.010511	1	GO:0005856	ENSG00000137804,ENSG00000093009,ENSG00000112742,ENSG00000118193,ENSG00000138160,ENSG00000075218,ENSG00000011426,ENSG00000089685,ENSG00000139618,ENSG00000087586,ENSG00000143476,ENSG00000137807,ENSG00000186185,ENSG00000072571,ENSG00000157456,ENSG00000138180,ENSG00000169607,ENSG00000012048,ENSG00000125968,ENSG00000152503,ENSG00000134057,ENSG00000081320,ENSG00000138182,ENSG00000090889,ENSG00000142945…
GO:0007268	0.000126218	0.999944	34	518	chemical synaptic transmission	BP	0.010511	1	GO:0007268	ENSG00000118946,ENSG00000146648,ENSG00000182256,ENSG00000067715,ENSG00000117399,ENSG00000169213,ENSG00000123560,ENSG00000155980,ENSG00000089169,ENSG00000067606,ENSG00000163873,ENSG00000155093,ENSG00000154118,ENSG00000152910,ENSG00000070808,ENSG00000082805,ENSG00000107954,ENSG00000144847,ENSG00000078053,ENSG00000101098,ENSG00000109991,ENSG00000197971,ENSG00000186297,ENSG00000132872,ENSG00000163288…
GO:0098916	0.000126218	0.999944	34	518	anterograde trans-synaptic signaling	BP	0.010511	1	GO:0098916	ENSG00000118946,ENSG00000146648,ENSG00000182256,ENSG00000067715,ENSG00000117399,ENSG00000169213,ENSG00000123560,ENSG00000155980,ENSG00000089169,ENSG00000067606,ENSG00000163873,ENSG00000155093,ENSG00000154118,ENSG00000152910,ENSG00000070808,ENSG00000082805,ENSG00000107954,ENSG00000144847,ENSG00000078053,ENSG00000101098,ENSG00000109991,ENSG00000197971,ENSG00000186297,ENSG00000132872,ENSG00000163288…
GO:0032506	0.000129632	0.999985	7	36	cytokinetic process	BP	0.0107522	1	GO:0032506	ENSG00000011426,ENSG00000138180,ENSG00000138182,ENSG00000114346,ENSG00000178999,ENSG00000161800,ENSG00000112984
GO:0000077	0.000130273	0.999966	14	134	DNA damage checkpoint	BP	0.0107623	1	GO:0000077	ENSG00000075218,ENSG00000087586,ENSG00000143476,ENSG00000012048,ENSG00000134057,ENSG00000144554,ENSG00000101412,ENSG00000188486,ENSG00000166851,ENSG00000154920,ENSG00000170312,ENSG00000124766,ENSG00000136492,ENSG00000123374
GO:0016572	0.000132562	0.999984	7	35	histone phosphorylation	BP	0.0109013	1	GO:0016572	ENSG00000087586,ENSG00000134057,ENSG00000145386,ENSG00000170312,ENSG00000149503,ENSG00000178999,ENSG00000123374
GO:0044839	0.000133007	0.999955	20	239	cell cycle G2/M phase transition	BP	0.0109013	1	GO:0044839	ENSG00000118193,ENSG00000075218,ENSG00000087586,ENSG00000143476,ENSG00000072571,ENSG00000157456,ENSG00000165304,ENSG00000012048,ENSG00000134057,ENSG00000111206,ENSG00000145386,ENSG00000088325,ENSG00000166851,ENSG00000204843,ENSG00000170312,ENSG00000178999,ENSG00000101224,ENSG00000145604,ENSG00000123374,ENSG00000142731
GO:0046982	0.000135777	0.999954	20	245	protein heterodimerization activity	MF	0.0110845	1	GO:0046982	ENSG00000274641,ENSG00000273703,ENSG00000275713,ENSG00000278463,ENSG00000276903,ENSG00000115163,ENSG00000087586,ENSG00000278588,ENSG00000067715,ENSG00000196747,ENSG00000188486,ENSG00000196787,ENSG00000218336,ENSG00000203814,ENSG00000131747,ENSG00000197153,ENSG00000099284,ENSG00000132872,ENSG00000180596,ENSG00000233822
GO:0000086	0.00013784	0.999955	19	221	G2/M transition of mitotic cell cycle	BP	0.0112088	1	GO:0000086	ENSG00000118193,ENSG00000087586,ENSG00000143476,ENSG00000072571,ENSG00000157456,ENSG00000165304,ENSG00000012048,ENSG00000134057,ENSG00000111206,ENSG00000145386,ENSG00000088325,ENSG00000166851,ENSG00000204843,ENSG00000170312,ENSG00000178999,ENSG00000101224,ENSG00000145604,ENSG00000123374,ENSG00000142731
GO:0017116	0.000142338	0.999991	5	17	single-stranded DNA helicase activity	MF	0.0115294	1	GO:0017116	ENSG00000076003,ENSG00000100297,ENSG00000073111,ENSG00000111445,ENSG00000049541
GO:0060322	0.000149373	0.999929	39	630	head development	BP	0.0120521	1	GO:0060322	ENSG00000176165,ENSG00000136352,ENSG00000118193,ENSG00000134595,ENSG00000139618,ENSG00000125820,ENSG00000173376,ENSG00000125968,ENSG00000067715,ENSG00000147862,ENSG00000053438,ENSG00000054654,ENSG00000114450,ENSG00000123560,ENSG00000144554,ENSG00000101412,ENSG00000188486,ENSG00000188338,ENSG00000183023,ENSG00000107954,ENSG00000155966,ENSG00000205927,ENSG00000197971,ENSG00000099284,ENSG00000186297…
GO:0099699	0.000153807	0.999965	12	103	integral component of synaptic membrane	CC	0.0123618	1	GO:0099699	ENSG00000118946,ENSG00000177707,ENSG00000182256,ENSG00000196517,ENSG00000183023,ENSG00000114948,ENSG00000162989,ENSG00000109991,ENSG00000186297,ENSG00000198822,ENSG00000011677,ENSG00000178568
GO:0099537	0.000156282	0.99993	34	524	trans-synaptic signaling	BP	0.0125122	1	GO:0099537	ENSG00000118946,ENSG00000146648,ENSG00000182256,ENSG00000067715,ENSG00000117399,ENSG00000169213,ENSG00000123560,ENSG00000155980,ENSG00000089169,ENSG00000067606,ENSG00000163873,ENSG00000155093,ENSG00000154118,ENSG00000152910,ENSG00000070808,ENSG00000082805,ENSG00000107954,ENSG00000144847,ENSG00000078053,ENSG00000101098,ENSG00000109991,ENSG00000197971,ENSG00000186297,ENSG00000132872,ENSG00000163288…
GO:0022851	0.000157369	0.999994	4	9	GABA-gated chloride ion channel activity	MF	0.0125508	1	GO:0022851	ENSG00000182256,ENSG00000186297,ENSG00000163288,ENSG00000011677
GO:0071695	0.00016105	0.999957	14	137	anatomical structure maturation	BP	0.0127951	1	GO:0071695	ENSG00000118193,ENSG00000139618,ENSG00000087586,ENSG00000134057,ENSG00000074527,ENSG00000139767,ENSG00000119866,ENSG00000163251,ENSG00000176890,ENSG00000091129,ENSG00000005513,ENSG00000101224,ENSG00000163623,ENSG00000092969
GO:0048609	0.000162473	0.999929	32	490	multicellular organismal reproductive process	BP	0.0128589	1	GO:0048609	ENSG00000145730,ENSG00000112742,ENSG00000185697,ENSG00000139618,ENSG00000164104,ENSG00000087586,ENSG00000157456,ENSG00000177707,ENSG00000146648,ENSG00000105011,ENSG00000134057,ENSG00000164611,ENSG00000144554,ENSG00000101412,ENSG00000188486,ENSG00000182985,ENSG00000166851,ENSG00000138696,ENSG00000107954,ENSG00000176371,ENSG00000138587,ENSG00000087116,ENSG00000161800,ENSG00000005513,ENSG00000131747…
GO:0034508	0.000169551	0.999975	8	50	centromere complex assembly	BP	0.0133681	1	GO:0034508	ENSG00000123485,ENSG00000115163,ENSG00000166451,ENSG00000102384,ENSG00000151725,ENSG00000123219,ENSG00000138778,ENSG00000126787
GO:0032504	0.000181195	0.99992	32	493	multicellular organism reproduction	BP	0.0142321	1	GO:0032504	ENSG00000145730,ENSG00000112742,ENSG00000185697,ENSG00000139618,ENSG00000164104,ENSG00000087586,ENSG00000157456,ENSG00000177707,ENSG00000146648,ENSG00000105011,ENSG00000134057,ENSG00000164611,ENSG00000144554,ENSG00000101412,ENSG00000188486,ENSG00000182985,ENSG00000166851,ENSG00000138696,ENSG00000107954,ENSG00000176371,ENSG00000138587,ENSG00000087116,ENSG00000161800,ENSG00000005513,ENSG00000131747…
GO:0034501	0.000195489	0.999986	5	18	protein localization to kinetochore	BP	0.0152968	1	GO:0034501	ENSG00000112742,ENSG00000167513,ENSG00000170312,ENSG00000178999,ENSG00000080986
GO:0006890	0.000197382	0.999961	10	77	retrograde vesicle-mediated transport, Golgi to endoplasmic reticulum	BP	0.0153869	1	GO:0006890	ENSG00000138160,ENSG00000137807,ENSG00000090889,ENSG00000142945,ENSG00000155980,ENSG00000084731,ENSG00000162407,ENSG00000161800,ENSG00000138778,ENSG00000121621
GO:0007131	0.00020661	0.999974	7	38	reciprocal meiotic recombination	BP	0.0159861	1	GO:0007131	ENSG00000085999,ENSG00000144554,ENSG00000131470,ENSG00000154920,ENSG00000111247,ENSG00000131747,ENSG00000136492
GO:0140527	0.00020661	0.999974	7	38	reciprocal homologous recombination	BP	0.0159861	1	GO:0140527	ENSG00000085999,ENSG00000144554,ENSG00000131470,ENSG00000154920,ENSG00000111247,ENSG00000131747,ENSG00000136492
GO:0019886	0.000213322	0.999957	10	77	antigen processing and presentation of exogenous peptide antigen via MHC class II	BP	0.016444	1	GO:0019886	ENSG00000138160,ENSG00000137807,ENSG00000090889,ENSG00000142945,ENSG00000155980,ENSG00000204843,ENSG00000084731,ENSG00000161800,ENSG00000138778,ENSG00000121621
GO:0050767	0.000218176	0.999919	22	285	regulation of neurogenesis	BP	0.0167559	1	GO:0050767	ENSG00000176165,ENSG00000164104,ENSG00000125820,ENSG00000148826,ENSG00000136040,ENSG00000125968,ENSG00000101412,ENSG00000167178,ENSG00000107954,ENSG00000143320,ENSG00000008086,ENSG00000205927,ENSG00000103260,ENSG00000005513,ENSG00000121966,ENSG00000144485,ENSG00000145147,ENSG00000153993,ENSG00000163623,ENSG00000126861,ENSG00000018189,ENSG00000198910
GO:0045931	0.000224581	0.99995	11	93	positive regulation of mitotic cell cycle	BP	0.0171842	1	GO:0045931	ENSG00000139618,ENSG00000143476,ENSG00000146648,ENSG00000134057,ENSG00000146670,ENSG00000135476,ENSG00000175063,ENSG00000167513,ENSG00000170312,ENSG00000101224,ENSG00000126787
GO:0010720	0.000227677	0.999922	19	228	positive regulation of cell development	BP	0.0173571	1	GO:0010720	ENSG00000176165,ENSG00000087586,ENSG00000125820,ENSG00000148826,ENSG00000136040,ENSG00000101412,ENSG00000167178,ENSG00000107954,ENSG00000143320,ENSG00000008086,ENSG00000205927,ENSG00000103260,ENSG00000005513,ENSG00000121966,ENSG00000145147,ENSG00000163623,ENSG00000158856,ENSG00000018189,ENSG00000198910
GO:0097060	0.000241164	0.999908	23	303	synaptic membrane	CC	0.0183179	1	GO:0097060	ENSG00000118946,ENSG00000177707,ENSG00000182256,ENSG00000067715,ENSG00000196517,ENSG00000089169,ENSG00000163873,ENSG00000152910,ENSG00000082805,ENSG00000183023,ENSG00000114948,ENSG00000162989,ENSG00000101098,ENSG00000109991,ENSG00000186297,ENSG00000129159,ENSG00000147955,ENSG00000163288,ENSG00000102003,ENSG00000198822,ENSG00000011677,ENSG00000178568,ENSG00000186479
GO:0004890	0.000249358	0.99999	4	10	GABA-A receptor activity	MF	0.0187519	1	GO:0004890	ENSG00000182256,ENSG00000186297,ENSG00000163288,ENSG00000011677
GO:1902711	0.000249358	0.99999	4	10	GABA-A receptor complex	CC	0.0187519	1	GO:1902711	ENSG00000182256,ENSG00000186297,ENSG00000163288,ENSG00000011677
GO:0031023	0.000249592	0.999935	13	125	microtubule organizing center organization	BP	0.0187519	1	GO:0031023	ENSG00000138160,ENSG00000139618,ENSG00000087586,ENSG00000012048,ENSG00000170004,ENSG00000166851,ENSG00000204843,ENSG00000129810,ENSG00000170312,ENSG00000080986,ENSG00000123374,ENSG00000142731,ENSG00000075702
GO:0007019	0.000262646	0.999965	7	39	microtubule depolymerization	BP	0.0196614	1	GO:0007019	ENSG00000186185,ENSG00000104435,ENSG00000142945,ENSG00000015592,ENSG00000088325,ENSG00000186638,ENSG00000121621
GO:0099512	0.000265436	0.99987	39	646	supramolecular fiber	CC	0.0197989	1	GO:0099512	ENSG00000118193,ENSG00000138160,ENSG00000075218,ENSG00000089685,ENSG00000154358,ENSG00000087586,ENSG00000137807,ENSG00000186185,ENSG00000138182,ENSG00000090889,ENSG00000142945,ENSG00000054654,ENSG00000076382,ENSG00000155980,ENSG00000088325,ENSG00000117245,ENSG00000128641,ENSG00000139354,ENSG00000166851,ENSG00000183023,ENSG00000204843,ENSG00000186638,ENSG00000084731,ENSG00000092054,ENSG00000170312…
GO:0099536	0.000271085	0.999874	34	540	synaptic signaling	BP	0.0201477	1	GO:0099536	ENSG00000118946,ENSG00000146648,ENSG00000182256,ENSG00000067715,ENSG00000117399,ENSG00000169213,ENSG00000123560,ENSG00000155980,ENSG00000089169,ENSG00000067606,ENSG00000163873,ENSG00000155093,ENSG00000154118,ENSG00000152910,ENSG00000070808,ENSG00000082805,ENSG00000107954,ENSG00000144847,ENSG00000078053,ENSG00000101098,ENSG00000109991,ENSG00000197971,ENSG00000186297,ENSG00000132872,ENSG00000163288…
GO:0006259	0.000273275	0.99986	44	780	DNA metabolic process	BP	0.020238	1	GO:0006259	ENSG00000065328,ENSG00000076003,ENSG00000171320,ENSG00000093009,ENSG00000104738,ENSG00000139618,ENSG00000164104,ENSG00000143476,ENSG00000140525,ENSG00000085999,ENSG00000012048,ENSG00000146648,ENSG00000164611,ENSG00000146670,ENSG00000111206,ENSG00000187837,ENSG00000205978,ENSG00000159259,ENSG00000091651,ENSG00000100297,ENSG00000144554,ENSG00000073111,ENSG00000188486,ENSG00000131470,ENSG00000174371…
GO:0015988	0.000276781	0.999996	3	5	energy coupled proton transmembrane transport, against electrochemical gradient	BP	0.0203522	1	GO:0015988	ENSG00000198786,ENSG00000198804,ENSG00000198727
GO:0015990	0.000276781	0.999996	3	5	electron transport coupled proton transport	BP	0.0203522	1	GO:0015990	ENSG00000198786,ENSG00000198804,ENSG00000198727
GO:1901988	0.000278503	0.999907	18	218	negative regulation of cell cycle phase transition	BP	0.0204065	1	GO:1901988	ENSG00000169679,ENSG00000112742,ENSG00000075218,ENSG00000087586,ENSG00000143476,ENSG00000012048,ENSG00000134057,ENSG00000117399,ENSG00000101412,ENSG00000123080,ENSG00000166851,ENSG00000167513,ENSG00000164109,ENSG00000170312,ENSG00000178999,ENSG00000124766,ENSG00000080986,ENSG00000123374
GO:0043005	0.000279617	0.999845	56	1045	neuron projection	CC	0.020416	1	GO:0043005	ENSG00000145730,ENSG00000070729,ENSG00000087586,ENSG00000125851,ENSG00000104435,ENSG00000177707,ENSG00000182256,ENSG00000067715,ENSG00000138182,ENSG00000167654,ENSG00000090889,ENSG00000142627,ENSG00000147862,ENSG00000188107,ENSG00000015592,ENSG00000095370,ENSG00000170091,ENSG00000155980,ENSG00000089169,ENSG00000067606,ENSG00000163873,ENSG00000088325,ENSG00000155093,ENSG00000117245,ENSG00000163251…
GO:0035825	0.000287407	0.999961	7	40	homologous recombination	BP	0.0209111	1	GO:0035825	ENSG00000085999,ENSG00000144554,ENSG00000131470,ENSG00000154920,ENSG00000111247,ENSG00000131747,ENSG00000136492
GO:0006275	0.000291339	0.999933	11	96	regulation of DNA replication	BP	0.0211231	1	GO:0006275	ENSG00000171320,ENSG00000139618,ENSG00000146648,ENSG00000145386,ENSG00000111602,ENSG00000167513,ENSG00000111445,ENSG00000049541,ENSG00000074047,ENSG00000006634,ENSG00000112312
GO:0007062	0.000295798	0.999952	8	52	sister chromatid cohesion	BP	0.0213717	1	GO:0007062	ENSG00000171320,ENSG00000169679,ENSG00000146670,ENSG00000117399,ENSG00000163535,ENSG00000135476,ENSG00000166851,ENSG00000129810
GO:0034622	0.00029723	0.999843	48	880	cellular protein-containing complex assembly	BP	0.0214006	1	GO:0034622	ENSG00000123485,ENSG00000076003,ENSG00000274641,ENSG00000093009,ENSG00000273703,ENSG00000275713,ENSG00000104738,ENSG00000011426,ENSG00000157168,ENSG00000115163,ENSG00000164104,ENSG00000184349,ENSG00000104435,ENSG00000278588,ENSG00000105011,ENSG00000187837,ENSG00000159259,ENSG00000100297,ENSG00000073111,ENSG00000166451,ENSG00000170091,ENSG00000198840,ENSG00000188486,ENSG00000088325,ENSG00000167670…
GO:0099081	0.000312326	0.999846	39	651	supramolecular polymer	CC	0.0224096	1	GO:0099081	ENSG00000118193,ENSG00000138160,ENSG00000075218,ENSG00000089685,ENSG00000154358,ENSG00000087586,ENSG00000137807,ENSG00000186185,ENSG00000138182,ENSG00000090889,ENSG00000142945,ENSG00000054654,ENSG00000076382,ENSG00000155980,ENSG00000088325,ENSG00000117245,ENSG00000128641,ENSG00000139354,ENSG00000166851,ENSG00000183023,ENSG00000204843,ENSG00000186638,ENSG00000084731,ENSG00000092054,ENSG00000170312…
GO:0051781	0.000315909	0.999948	8	53	positive regulation of cell division	BP	0.022481	1	GO:0051781	ENSG00000118193,ENSG00000137807,ENSG00000138182,ENSG00000114346,ENSG00000178999,ENSG00000161800,ENSG00000101224,ENSG00000092969
GO:0007135	0.000318742	0.999995	3	5	meiosis II	BP	0.022481	1	GO:0007135	ENSG00000169679,ENSG00000163535,ENSG00000129810
GO:0045144	0.000318742	0.999995	3	5	meiotic sister chromatid segregation	BP	0.022481	1	GO:0045144	ENSG00000169679,ENSG00000163535,ENSG00000129810
GO:0051177	0.000318742	0.999995	3	5	meiotic sister chromatid cohesion	BP	0.022481	1	GO:0051177	ENSG00000169679,ENSG00000163535,ENSG00000129810
GO:0061983	0.000318742	0.999995	3	5	meiosis II cell cycle process	BP	0.022481	1	GO:0061983	ENSG00000169679,ENSG00000163535,ENSG00000129810
GO:0000912	0.000327056	0.999995	3	5	assembly of actomyosin apparatus involved in cytokinesis	BP	0.0229116	1	GO:0000912	ENSG00000011426,ENSG00000114346,ENSG00000161800
GO:0000915	0.000327056	0.999995	3	5	actomyosin contractile ring assembly	BP	0.0229116	1	GO:0000915	ENSG00000011426,ENSG00000114346,ENSG00000161800
GO:0007214	0.00032992	0.999974	5	19	gamma-aminobutyric acid signaling pathway	BP	0.0230344	1	GO:0007214	ENSG00000182256,ENSG00000186297,ENSG00000163288,ENSG00000175697,ENSG00000011677
GO:0044771	0.000331805	0.999994	3	5	meiotic cell cycle phase transition	BP	0.0230883	1	GO:0044771	ENSG00000112742,ENSG00000157456,ENSG00000101224
GO:1901989	0.000334083	0.999929	10	82	positive regulation of cell cycle phase transition	BP	0.0231691	1	GO:1901989	ENSG00000143476,ENSG00000146648,ENSG00000134057,ENSG00000146670,ENSG00000135476,ENSG00000175063,ENSG00000167513,ENSG00000170312,ENSG00000101224,ENSG00000126787
GO:0015276	0.000339668	0.999928	10	80	ligand-gated ion channel activity	MF	0.0233228	1	GO:0015276	ENSG00000070729,ENSG00000182256,ENSG00000123104,ENSG00000163873,ENSG00000162989,ENSG00000109991,ENSG00000186297,ENSG00000163288,ENSG00000177807,ENSG00000011677
GO:0022834	0.000339668	0.999928	10	80	ligand-gated channel activity	MF	0.0233228	1	GO:0022834	ENSG00000070729,ENSG00000182256,ENSG00000123104,ENSG00000163873,ENSG00000162989,ENSG00000109991,ENSG00000186297,ENSG00000163288,ENSG00000177807,ENSG00000011677
GO:1902292	0.000341924	0.999994	3	5	cell cycle DNA replication initiation	BP	0.0233228	1	GO:1902292	ENSG00000104738,ENSG00000073111,ENSG00000112118
GO:1902315	0.000341924	0.999994	3	5	nuclear cell cycle DNA replication initiation	BP	0.0233228	1	GO:1902315	ENSG00000104738,ENSG00000073111,ENSG00000112118
GO:1902975	0.000341924	0.999994	3	5	mitotic DNA replication initiation	BP	0.0233228	1	GO:1902975	ENSG00000104738,ENSG00000073111,ENSG00000112118
GO:0051293	0.00036801	0.999948	7	40	establishment of spindle localization	BP	0.0250198	1	GO:0051293	ENSG00000137804,ENSG00000115163,ENSG00000135476,ENSG00000166851,ENSG00000204843,ENSG00000164109,ENSG00000080986
GO:1902710	0.000374456	0.999982	4	11	GABA receptor complex	CC	0.0253749	1	GO:1902710	ENSG00000182256,ENSG00000186297,ENSG00000163288,ENSG00000011677
GO:0051962	0.000390403	0.999865	18	218	positive regulation of nervous system development	BP	0.0263694	1	GO:0051962	ENSG00000176165,ENSG00000125820,ENSG00000148826,ENSG00000136040,ENSG00000101412,ENSG00000167178,ENSG00000107954,ENSG00000143320,ENSG00000174482,ENSG00000008086,ENSG00000205927,ENSG00000103260,ENSG00000005513,ENSG00000121966,ENSG00000145147,ENSG00000163623,ENSG00000018189,ENSG00000198910
GO:0000083	0.000398409	0.999954	6	31	regulation of transcription involved in G1/S transition of mitotic cell cycle	BP	0.0268227	1	GO:0000083	ENSG00000093009,ENSG00000101412,ENSG00000115738,ENSG00000167513,ENSG00000176890,ENSG00000228716
GO:0007276	0.000406556	0.999825	27	407	gamete generation	BP	0.0272827	1	GO:0007276	ENSG00000112742,ENSG00000185697,ENSG00000139618,ENSG00000164104,ENSG00000087586,ENSG00000157456,ENSG00000177707,ENSG00000105011,ENSG00000134057,ENSG00000164611,ENSG00000144554,ENSG00000101412,ENSG00000188486,ENSG00000182985,ENSG00000166851,ENSG00000138696,ENSG00000107954,ENSG00000176371,ENSG00000138587,ENSG00000087116,ENSG00000161800,ENSG00000005513,ENSG00000131747,ENSG00000136492,ENSG00000101224…
GO:1901991	0.000408077	0.999864	17	206	negative regulation of mitotic cell cycle phase transition	BP	0.0272964	1	GO:1901991	ENSG00000169679,ENSG00000112742,ENSG00000075218,ENSG00000087586,ENSG00000012048,ENSG00000134057,ENSG00000117399,ENSG00000101412,ENSG00000123080,ENSG00000166851,ENSG00000167513,ENSG00000164109,ENSG00000170312,ENSG00000178999,ENSG00000124766,ENSG00000080986,ENSG00000123374
GO:0000940	0.000432605	0.999977	4	12	condensed chromosome outer kinetochore	CC	0.028844	1	GO:0000940	ENSG00000169679,ENSG00000134057,ENSG00000166851,ENSG00000080986
GO:0071158	0.000458805	0.999909	9	71	positive regulation of cell cycle arrest	BP	0.0304929	1	GO:0071158	ENSG00000075218,ENSG00000087586,ENSG00000012048,ENSG00000134057,ENSG00000101412,ENSG00000115738,ENSG00000170312,ENSG00000124766,ENSG00000123374
GO:1990138	0.000466219	0.999862	14	148	neuron projection extension	BP	0.0308867	1	GO:1990138	ENSG00000087586,ENSG00000067715,ENSG00000119866,ENSG00000167178,ENSG00000067606,ENSG00000008086,ENSG00000091129,ENSG00000121966,ENSG00000132872,ENSG00000145147,ENSG00000153993,ENSG00000163623,ENSG00000018189,ENSG00000198910
GO:0031099	0.00047328	0.999867	13	135	regeneration	BP	0.0312546	1	GO:0031099	ENSG00000087586,ENSG00000146648,ENSG00000134057,ENSG00000134986,ENSG00000188107,ENSG00000041982,ENSG00000145386,ENSG00000176890,ENSG00000228716,ENSG00000183087,ENSG00000126861,ENSG00000198727,ENSG00000178568
GO:0014015	0.000477193	0.999929	7	44	positive regulation of gliogenesis	BP	0.0313408	1	GO:0014015	ENSG00000125820,ENSG00000148826,ENSG00000101412,ENSG00000205927,ENSG00000005513,ENSG00000121966,ENSG00000163623
GO:0010369	0.000477608	0.999974	4	12	chromocenter	CC	0.0313408	1	GO:0010369	ENSG00000171320,ENSG00000149503,ENSG00000178999,ENSG00000134690
GO:0007077	0.00049989	0.999973	4	12	mitotic nuclear envelope disassembly	BP	0.0326994	1	GO:0007077	ENSG00000157456,ENSG00000134057,ENSG00000166851,ENSG00000170312
GO:0048667	0.00050324	0.999763	32	508	cell morphogenesis involved in neuron differentiation	BP	0.032815	1	GO:0048667	ENSG00000176165,ENSG00000136352,ENSG00000184349,ENSG00000136040,ENSG00000125968,ENSG00000142627,ENSG00000147862,ENSG00000074527,ENSG00000167178,ENSG00000155980,ENSG00000125170,ENSG00000138696,ENSG00000143320,ENSG00000163531,ENSG00000008086,ENSG00000103260,ENSG00000197694,ENSG00000091129,ENSG00000143355,ENSG00000121966,ENSG00000156687,ENSG00000145147,ENSG00000153993,ENSG00000141622,ENSG00000074047…
GO:0010948	0.000506839	0.999804	21	288	negative regulation of cell cycle process	BP	0.0329461	1	GO:0010948	ENSG00000169679,ENSG00000112742,ENSG00000075218,ENSG00000087586,ENSG00000143476,ENSG00000012048,ENSG00000134057,ENSG00000164611,ENSG00000117399,ENSG00000101412,ENSG00000123080,ENSG00000135476,ENSG00000166851,ENSG00000167513,ENSG00000164109,ENSG00000170312,ENSG00000101773,ENSG00000178999,ENSG00000124766,ENSG00000080986,ENSG00000123374
GO:0051960	0.000510073	0.999789	24	343	regulation of nervous system development	BP	0.0330527	1	GO:0051960	ENSG00000176165,ENSG00000118193,ENSG00000164104,ENSG00000125820,ENSG00000148826,ENSG00000136040,ENSG00000125968,ENSG00000101412,ENSG00000167178,ENSG00000107954,ENSG00000143320,ENSG00000174482,ENSG00000008086,ENSG00000205927,ENSG00000103260,ENSG00000005513,ENSG00000121966,ENSG00000144485,ENSG00000145147,ENSG00000153993,ENSG00000163623,ENSG00000126861,ENSG00000018189,ENSG00000198910
GO:0099095	0.000528536	0.999971	4	12	ligand-gated anion channel activity	MF	0.0341425	1	GO:0099095	ENSG00000182256,ENSG00000186297,ENSG00000163288,ENSG00000011677
GO:0090329	0.000545601	0.999917	7	45	regulation of DNA-dependent DNA replication	BP	0.0351353	1	GO:0090329	ENSG00000139618,ENSG00000111602,ENSG00000167513,ENSG00000111445,ENSG00000049541,ENSG00000006634,ENSG00000112312
GO:0021781	0.000555444	0.999987	3	6	glial cell fate commitment	BP	0.0355692	1	GO:0021781	ENSG00000125820,ENSG00000205927,ENSG00000005513
GO:0030672	0.000557484	0.999873	10	88	synaptic vesicle membrane	CC	0.0355692	1	GO:0030672	ENSG00000067715,ENSG00000169213,ENSG00000196517,ENSG00000089169,ENSG00000155093,ENSG00000078053,ENSG00000132872,ENSG00000185666,ENSG00000102003,ENSG00000164061
GO:0099501	0.000557484	0.999873	10	88	exocytic vesicle membrane	CC	0.0355692	1	GO:0099501	ENSG00000067715,ENSG00000169213,ENSG00000196517,ENSG00000089169,ENSG00000155093,ENSG00000078053,ENSG00000132872,ENSG00000185666,ENSG00000102003,ENSG00000164061
GO:0042770	0.000571165	0.999847	12	120	signal transduction in response to DNA damage	BP	0.0363303	1	GO:0042770	ENSG00000075218,ENSG00000139618,ENSG00000087586,ENSG00000143476,ENSG00000012048,ENSG00000134057,ENSG00000111206,ENSG00000101412,ENSG00000166851,ENSG00000170312,ENSG00000124766,ENSG00000123374
GO:0006336	0.000588611	0.999909	7	46	DNA replication-independent nucleosome assembly	BP	0.0373255	1	GO:0006336	ENSG00000123485,ENSG00000115163,ENSG00000105011,ENSG00000166451,ENSG00000102384,ENSG00000151725,ENSG00000123219
GO:0048513	0.000611577	0.999601	102	2286	animal organ development	BP	0.0386636	1	GO:0048513	ENSG00000171320,ENSG00000176165,ENSG00000145730,ENSG00000136352,ENSG00000118193,ENSG00000134595,ENSG00000139618,ENSG00000157168,ENSG00000164104,ENSG00000087586,ENSG00000125820,ENSG00000148826,ENSG00000157456,ENSG00000165304,ENSG00000147257,ENSG00000177707,ENSG00000173376,ENSG00000125968,ENSG00000146648,ENSG00000134057,ENSG00000067715,ENSG00000142627,ENSG00000147862,ENSG00000041982,ENSG00000074527…
GO:0044837	0.00063838	0.999984	3	6	actomyosin contractile ring organization	BP	0.0402354	1	GO:0044837	ENSG00000011426,ENSG00000114346,ENSG00000161800
GO:0098982	0.000640634	0.999882	8	58	GABA-ergic synapse	CC	0.0402551	1	GO:0098982	ENSG00000118946,ENSG00000182256,ENSG00000067842,ENSG00000186297,ENSG00000163288,ENSG00000011677,ENSG00000178568,ENSG00000164061
GO:0071156	0.000649334	0.999849	10	90	regulation of cell cycle arrest	BP	0.0406785	1	GO:0071156	ENSG00000075218,ENSG00000087586,ENSG00000012048,ENSG00000134057,ENSG00000111206,ENSG00000101412,ENSG00000115738,ENSG00000170312,ENSG00000124766,ENSG00000123374
GO:0034724	0.000674907	0.999893	7	47	DNA replication-independent nucleosome organization	BP	0.0421532	1	GO:0034724	ENSG00000123485,ENSG00000115163,ENSG00000105011,ENSG00000166451,ENSG00000102384,ENSG00000151725,ENSG00000123219
GO:0051094	0.000679162	0.999628	47	878	positive regulation of developmental process	BP	0.0422916	1	GO:0051094	ENSG00000176165,ENSG00000157168,ENSG00000164104,ENSG00000087586,ENSG00000125820,ENSG00000148826,ENSG00000136040,ENSG00000012048,ENSG00000134057,ENSG00000067715,ENSG00000117399,ENSG00000114346,ENSG00000117525,ENSG00000101412,ENSG00000167178,ENSG00000067606,ENSG00000183023,ENSG00000138696,ENSG00000107954,ENSG00000143320,ENSG00000174482,ENSG00000008086,ENSG00000153904,ENSG00000183856,ENSG00000205927…
GO:0010032	0.000688245	0.999982	3	6	meiotic chromosome condensation	BP	0.0427289	1	GO:0010032	ENSG00000136824,ENSG00000113810,ENSG00000149503
GO:0000800	0.000700744	0.999982	3	6	lateral element	CC	0.043375	1	GO:0000800	ENSG00000139618,ENSG00000012048,ENSG00000149503
GO:0007050	0.000709877	0.99976	16	196	cell cycle arrest	BP	0.0438095	1	GO:0007050	ENSG00000075218,ENSG00000087586,ENSG00000100526,ENSG00000012048,ENSG00000134057,ENSG00000138182,ENSG00000111206,ENSG00000068489,ENSG00000101412,ENSG00000115738,ENSG00000123080,ENSG00000170312,ENSG00000124766,ENSG00000165490,ENSG00000123374,ENSG00000092969
GO:0051606	0.000716808	0.999778	14	157	detection of stimulus	BP	0.044106	1	GO:0051606	ENSG00000070729,ENSG00000143476,ENSG00000067715,ENSG00000188107,ENSG00000106633,ENSG00000182985,ENSG00000111602,ENSG00000111445,ENSG00000124766,ENSG00000121966,ENSG00000049541,ENSG00000167535,ENSG00000163623,ENSG00000132932
GO:0021953	0.000723497	0.999788	13	139	central nervous system neuron differentiation	BP	0.044314	1	GO:0021953	ENSG00000176165,ENSG00000136352,ENSG00000125820,ENSG00000173376,ENSG00000147862,ENSG00000205927,ENSG00000124766,ENSG00000145147,ENSG00000163288,ENSG00000074047,ENSG00000163623,ENSG00000178568,ENSG00000079482
GO:0097431	0.000724462	0.999906	6	33	mitotic spindle pole	CC	0.044314	1	GO:0097431	ENSG00000087586,ENSG00000138182,ENSG00000076382,ENSG00000166851,ENSG00000066279,ENSG00000178999
GO:0072331	0.000741786	0.999729	18	235	signal transduction by p53 class mediator	BP	0.0452402	1	GO:0072331	ENSG00000075218,ENSG00000139618,ENSG00000087586,ENSG00000012048,ENSG00000134057,ENSG00000111206,ENSG00000101412,ENSG00000170004,ENSG00000088325,ENSG00000174371,ENSG00000111445,ENSG00000170312,ENSG00000101773,ENSG00000178999,ENSG00000124766,ENSG00000049541,ENSG00000136492,ENSG00000123374
GO:0043168	0.000777258	0.999505	85	1843	anion binding	MF	0.0472646	1	GO:0043168	ENSG00000076003,ENSG00000169679,ENSG00000145730,ENSG00000112742,ENSG00000118193,ENSG00000138160,ENSG00000104738,ENSG00000136824,ENSG00000070729,ENSG00000154358,ENSG00000087586,ENSG00000137807,ENSG00000186185,ENSG00000165304,ENSG00000147588,ENSG00000085999,ENSG00000156802,ENSG00000146648,ENSG00000123104,ENSG00000067715,ENSG00000081320,ENSG00000138182,ENSG00000090889,ENSG00000142627,ENSG00000142945…
GO:0048639	0.000783407	0.999782	12	121	positive regulation of developmental growth	BP	0.0474992	1	GO:0048639	ENSG00000134057,ENSG00000067715,ENSG00000167178,ENSG00000143320,ENSG00000008086,ENSG00000197406,ENSG00000121966,ENSG00000132872,ENSG00000132932,ENSG00000178568,ENSG00000018189,ENSG00000198910
GO:0010639	0.000796216	0.999681	21	294	negative regulation of organelle organization	BP	0.0481351	1	GO:0010639	ENSG00000169679,ENSG00000112742,ENSG00000104435,ENSG00000012048,ENSG00000134057,ENSG00000164611,ENSG00000117399,ENSG00000073111,ENSG00000088325,ENSG00000135476,ENSG00000166851,ENSG00000167513,ENSG00000164109,ENSG00000178999,ENSG00000197694,ENSG00000131747,ENSG00000148700,ENSG00000080986,ENSG00000132872,ENSG00000145147,ENSG00000158856
GO:0045814	0.000799581	0.999809	10	92	negative regulation of gene expression, epigenetic	BP	0.048198	1	GO:0045814	ENSG00000093009,ENSG00000278463,ENSG00000276903,ENSG00000156802,ENSG00000196747,ENSG00000187837,ENSG00000188486,ENSG00000196787,ENSG00000197153,ENSG00000099284
GO:0006268	0.000840069	0.999945	4	14	DNA unwinding involved in DNA replication	BP	0.0504918	1	GO:0006268	ENSG00000076003,ENSG00000104738,ENSG00000073111,ENSG00000160957
GO:0051128	0.000861196	0.999448	86	1875	regulation of cellular component organization	BP	0.051612	1	GO:0051128	ENSG00000123485,ENSG00000137804,ENSG00000169679,ENSG00000145730,ENSG00000093009,ENSG00000112742,ENSG00000118193,ENSG00000011426,ENSG00000157168,ENSG00000087586,ENSG00000184349,ENSG00000136040,ENSG00000147257,ENSG00000156802,ENSG00000104435,ENSG00000173376,ENSG00000012048,ENSG00000125968,ENSG00000152503,ENSG00000146648,ENSG00000134057,ENSG00000067715,ENSG00000138182,ENSG00000164611,ENSG00000142627…
GO:0007292	0.000887851	0.999805	9	77	female gamete generation	BP	0.0530561	1	GO:0007292	ENSG00000112742,ENSG00000139618,ENSG00000087586,ENSG00000157456,ENSG00000134057,ENSG00000166851,ENSG00000138696,ENSG00000131747,ENSG00000101224
GO:0022412	0.000897546	0.999689	16	199	cellular process involved in reproduction in multicellular organism	BP	0.0534814	1	GO:0022412	ENSG00000112742,ENSG00000185697,ENSG00000139618,ENSG00000164104,ENSG00000087586,ENSG00000157456,ENSG00000177707,ENSG00000134057,ENSG00000166851,ENSG00000138696,ENSG00000107954,ENSG00000131747,ENSG00000136492,ENSG00000101224,ENSG00000145147,ENSG00000121621
GO:0008283	0.000918615	0.999454	60	1221	cell population proliferation	BP	0.05458	1	GO:0008283	ENSG00000065328,ENSG00000176165,ENSG00000169679,ENSG00000112742,ENSG00000118193,ENSG00000089685,ENSG00000139618,ENSG00000278463,ENSG00000157168,ENSG00000164104,ENSG00000100526,ENSG00000165304,ENSG00000147257,ENSG00000012048,ENSG00000125968,ENSG00000146648,ENSG00000134057,ENSG00000138182,ENSG00000142627,ENSG00000117399,ENSG00000147862,ENSG00000111206,ENSG00000041982,ENSG00000117525,ENSG00000147488…
GO:0097125	0.000964558	1	2	2	cyclin B1-CDK1 complex	CC	0.0571459	1	GO:0097125	ENSG00000134057,ENSG00000170312
GO:0001764	0.000968652	0.999723	12	124	neuron migration	BP	0.057225	1	GO:0001764	ENSG00000176165,ENSG00000136352,ENSG00000168875,ENSG00000173376,ENSG00000138182,ENSG00000070808,ENSG00000008086,ENSG00000091129,ENSG00000121966,ENSG00000183087,ENSG00000163623,ENSG00000178568
GO:0007144	0.000971616	0.999969	3	7	female meiosis I	BP	0.057237	1	GO:0007144	ENSG00000087586,ENSG00000157456,ENSG00000101224
GO:0060560	0.000981553	0.999657	16	196	developmental growth involved in morphogenesis	BP	0.0576586	1	GO:0060560	ENSG00000087586,ENSG00000067715,ENSG00000041982,ENSG00000119866,ENSG00000167178,ENSG00000067606,ENSG00000143320,ENSG00000008086,ENSG00000091129,ENSG00000121966,ENSG00000132872,ENSG00000145147,ENSG00000153993,ENSG00000163623,ENSG00000018189,ENSG00000198910
GO:0034080	0.00098886	0.999862	6	37	CENP-A containing nucleosome assembly	BP	0.0577606	1	GO:0034080	ENSG00000123485,ENSG00000115163,ENSG00000166451,ENSG00000102384,ENSG00000151725,ENSG00000123219
GO:0061641	0.00098886	0.999862	6	37	CENP-A containing chromatin organization	BP	0.0577606	1	GO:0061641	ENSG00000123485,ENSG00000115163,ENSG00000166451,ENSG00000102384,ENSG00000151725,ENSG00000123219
GO:0019860	0.000999204	1	2	2	uracil metabolic process	BP	0.0582008	1	GO:0019860	ENSG00000188641,ENSG00000176890
GO:0007018	0.00101338	0.999586	21	298	microtubule-based movement	BP	0.0588612	1	GO:0007018	ENSG00000118193,ENSG00000138160,ENSG00000137807,ENSG00000186185,ENSG00000138182,ENSG00000090889,ENSG00000142945,ENSG00000054654,ENSG00000155980,ENSG00000067606,ENSG00000117245,ENSG00000107954,ENSG00000186638,ENSG00000084731,ENSG00000161800,ENSG00000116852,ENSG00000138778,ENSG00000126787,ENSG00000121621,ENSG00000007174,ENSG00000112984
GO:0099607	0.00102893	1	2	2	lateral attachment of mitotic spindle microtubules to kinetochore	BP	0.0595976	1	GO:0099607	ENSG00000178999,ENSG00000138778
GO:0036477	0.00104418	0.999453	38	672	somatodendritic compartment	CC	0.0603122	1	GO:0036477	ENSG00000145730,ENSG00000087586,ENSG00000125851,ENSG00000104435,ENSG00000177707,ENSG00000182256,ENSG00000167654,ENSG00000170091,ENSG00000155980,ENSG00000089169,ENSG00000067606,ENSG00000163873,ENSG00000088325,ENSG00000117245,ENSG00000163251,ENSG00000070808,ENSG00000183023,ENSG00000204843,ENSG00000138696,ENSG00000107954,ENSG00000163531,ENSG00000008086,ENSG00000109991,ENSG00000197971,ENSG00000186297…
GO:1904315	0.00106281	0.999886	5	24	transmitter-gated ion channel activity involved in regulation of postsynaptic membrane potential	MF	0.0611625	1	GO:1904315	ENSG00000182256,ENSG00000163873,ENSG00000186297,ENSG00000163288,ENSG00000011677
GO:0045202	0.00106902	0.999377	54	1059	synapse	CC	0.0611625	1	GO:0045202	ENSG00000070729,ENSG00000118946,ENSG00000110841,ENSG00000177707,ENSG00000146648,ENSG00000182256,ENSG00000067715,ENSG00000167654,ENSG00000169213,ENSG00000123560,ENSG00000119866,ENSG00000196517,ENSG00000155980,ENSG00000089169,ENSG00000182985,ENSG00000067606,ENSG00000163873,ENSG00000155093,ENSG00000152910,ENSG00000067842,ENSG00000163251,ENSG00000070808,ENSG00000082805,ENSG00000183023,ENSG00000107954…
GO:0000902	0.0010702	0.999408	45	835	cell morphogenesis	BP	0.0611625	1	GO:0000902	ENSG00000176165,ENSG00000136352,ENSG00000118193,ENSG00000087586,ENSG00000184349,ENSG00000136040,ENSG00000125968,ENSG00000146648,ENSG00000067715,ENSG00000138182,ENSG00000142627,ENSG00000147862,ENSG00000074527,ENSG00000114346,ENSG00000119866,ENSG00000167178,ENSG00000155980,ENSG00000067606,ENSG00000125170,ENSG00000138696,ENSG00000143320,ENSG00000163531,ENSG00000008086,ENSG00000103260,ENSG00000197694…
GO:0048589	0.0010707	0.999492	29	469	developmental growth	BP	0.0611625	1	GO:0048589	ENSG00000139618,ENSG00000087586,ENSG00000134057,ENSG00000067715,ENSG00000188107,ENSG00000041982,ENSG00000119866,ENSG00000167178,ENSG00000067606,ENSG00000138696,ENSG00000143320,ENSG00000008086,ENSG00000176890,ENSG00000197406,ENSG00000146918,ENSG00000091129,ENSG00000121966,ENSG00000132872,ENSG00000145147,ENSG00000153993,ENSG00000074047,ENSG00000113645,ENSG00000163623,ENSG00000132932,ENSG00000178568…
GO:0051261	0.00108113	0.99973	10	93	protein depolymerization	BP	0.061589	1	GO:0051261	ENSG00000186185,ENSG00000104435,ENSG00000142945,ENSG00000015592,ENSG00000088325,ENSG00000186638,ENSG00000197694,ENSG00000148700,ENSG00000158856,ENSG00000121621
GO:2000211	0.00108922	1	2	2	regulation of glutamate metabolic process	BP	0.0617143	1	GO:2000211	ENSG00000167654,ENSG00000151012
GO:0000132	0.00109198	0.999882	5	24	establishment of mitotic spindle orientation	BP	0.0617143	1	GO:0000132	ENSG00000115163,ENSG00000166851,ENSG00000204843,ENSG00000164109,ENSG00000080986
GO:0043203	0.00109226	0.999964	3	7	axon hillock	CC	0.0617143	1	GO:0043203	ENSG00000087586,ENSG00000067606,ENSG00000088325
GO:0060341	0.00110844	0.999422	37	659	regulation of cellular localization	BP	0.0624021	1	GO:0060341	ENSG00000075218,ENSG00000100427,ENSG00000118946,ENSG00000184349,ENSG00000147257,ENSG00000146648,ENSG00000138182,ENSG00000142627,ENSG00000146670,ENSG00000114346,ENSG00000077585,ENSG00000196517,ENSG00000198743,ENSG00000076382,ENSG00000101412,ENSG00000067606,ENSG00000154118,ENSG00000163251,ENSG00000166851,ENSG00000183023,ENSG00000138496,ENSG00000167513,ENSG00000170312,ENSG00000178999,ENSG00000109991…
GO:0050793	0.00111045	0.99929	81	1762	regulation of developmental process	BP	0.0624021	1	GO:0050793	ENSG00000176165,ENSG00000136352,ENSG00000118193,ENSG00000134595,ENSG00000157168,ENSG00000164104,ENSG00000087586,ENSG00000125820,ENSG00000148826,ENSG00000184349,ENSG00000136040,ENSG00000147257,ENSG00000012048,ENSG00000125968,ENSG00000146648,ENSG00000134057,ENSG00000067715,ENSG00000142627,ENSG00000134986,ENSG00000117399,ENSG00000147862,ENSG00000111206,ENSG00000074527,ENSG00000114346,ENSG00000117525…
GO:0090231	0.00114993	0.999917	4	15	regulation of spindle checkpoint	BP	0.0640994	1	GO:0090231	ENSG00000134057,ENSG00000167513,ENSG00000164109,ENSG00000080986
GO:0090266	0.00114993	0.999917	4	15	regulation of mitotic cell cycle spindle assembly checkpoint	BP	0.0640994	1	GO:0090266	ENSG00000134057,ENSG00000167513,ENSG00000164109,ENSG00000080986
GO:1903504	0.00114993	0.999917	4	15	regulation of mitotic spindle checkpoint	BP	0.0640994	1	GO:1903504	ENSG00000134057,ENSG00000167513,ENSG00000164109,ENSG00000080986
GO:0045860	0.00117433	0.999473	25	388	positive regulation of protein kinase activity	BP	0.0651106	1	GO:0045860	ENSG00000118193,ENSG00000157168,ENSG00000184349,ENSG00000146648,ENSG00000134057,ENSG00000114346,ENSG00000168078,ENSG00000067606,ENSG00000088325,ENSG00000163251,ENSG00000107954,ENSG00000170312,ENSG00000183856,ENSG00000149503,ENSG00000146918,ENSG00000121966,ENSG00000101224,ENSG00000163362,ENSG00000138778,ENSG00000183087,ENSG00000173175,ENSG00000197442,ENSG00000159640,ENSG00000092969,ENSG00000006634
GO:0005516	0.00117435	0.999617	14	161	calmodulin binding	MF	0.0651106	1	GO:0005516	ENSG00000154358,ENSG00000146648,ENSG00000067715,ENSG00000128641,ENSG00000067842,ENSG00000070808,ENSG00000183023,ENSG00000092054,ENSG00000183856,ENSG00000066279,ENSG00000197694,ENSG00000197971,ENSG00000148700,ENSG00000115252
GO:0097449	0.00118406	0.999914	4	15	astrocyte projection	CC	0.0654737	1	GO:0097449	ENSG00000132872,ENSG00000177807,ENSG00000198822,ENSG00000151012
GO:0048638	0.00118927	0.999546	18	240	regulation of developmental growth	BP	0.0655869	1	GO:0048638	ENSG00000134057,ENSG00000067715,ENSG00000119866,ENSG00000167178,ENSG00000143320,ENSG00000008086,ENSG00000197406,ENSG00000091129,ENSG00000121966,ENSG00000132872,ENSG00000153993,ENSG00000113645,ENSG00000163623,ENSG00000132932,ENSG00000178568,ENSG00000018189,ENSG00000095587,ENSG00000198910
GO:0048522	0.00121261	0.999144	161	4001	positive regulation of cellular process	BP	0.0662698	1	GO:0048522	ENSG00000137804,ENSG00000176165,ENSG00000136352,ENSG00000112742,ENSG00000118193,ENSG00000185697,ENSG00000134595,ENSG00000075218,ENSG00000184661,ENSG00000011426,ENSG00000089685,ENSG00000139618,ENSG00000157168,ENSG00000100427,ENSG00000164104,ENSG00000154358,ENSG00000087586,ENSG00000125820,ENSG00000148826,ENSG00000143476,ENSG00000137807,ENSG00000140525,ENSG00000101057,ENSG00000184349,ENSG00000142611…
GO:0005654	0.00121317	0.999154	142	3474	nucleoplasm	CC	0.0662698	1	GO:0005654	ENSG00000123485,ENSG00000065328,ENSG00000076003,ENSG00000171320,ENSG00000176165,ENSG00000169679,ENSG00000165244,ENSG00000136352,ENSG00000274641,ENSG00000093009,ENSG00000185697,ENSG00000134595,ENSG00000273703,ENSG00000275713,ENSG00000075218,ENSG00000121152,ENSG00000104738,ENSG00000136824,ENSG00000184661,ENSG00000011426,ENSG00000089685,ENSG00000139618,ENSG00000129195,ENSG00000157168,ENSG00000115163…
GO:0035173	0.00121533	0.999911	4	15	histone kinase activity	MF	0.0662698	1	GO:0035173	ENSG00000087586,ENSG00000170312,ENSG00000178999,ENSG00000123374
GO:0046983	0.00121723	0.999346	40	743	protein dimerization activity	MF	0.0662698	1	GO:0046983	ENSG00000274641,ENSG00000273703,ENSG00000275713,ENSG00000278463,ENSG00000276903,ENSG00000115163,ENSG00000087586,ENSG00000177707,ENSG00000125968,ENSG00000278588,ENSG00000067715,ENSG00000138182,ENSG00000196747,ENSG00000114346,ENSG00000101412,ENSG00000115738,ENSG00000188486,ENSG00000182985,ENSG00000184221,ENSG00000188641,ENSG00000196787,ENSG00000070808,ENSG00000218336,ENSG00000213347,ENSG00000164109…
GO:0051240	0.00121763	0.999317	46	879	positive regulation of multicellular organismal process	BP	0.0662698	1	GO:0051240	ENSG00000176165,ENSG00000164104,ENSG00000125820,ENSG00000148826,ENSG00000142611,ENSG00000136040,ENSG00000028277,ENSG00000012048,ENSG00000146648,ENSG00000134057,ENSG00000117525,ENSG00000101412,ENSG00000167178,ENSG00000182985,ENSG00000067606,ENSG00000171435,ENSG00000163251,ENSG00000183023,ENSG00000138696,ENSG00000107954,ENSG00000143320,ENSG00000174482,ENSG00000008086,ENSG00000153904,ENSG00000183856…
GO:1902170	0.00123467	0.999909	4	15	cellular response to reactive nitrogen species	BP	0.0670215	1	GO:1902170	ENSG00000145386,ENSG00000150907,ENSG00000197442,ENSG00000123374
GO:0008503	0.00124523	0.999957	3	7	benzodiazepine receptor activity	MF	0.0674179	1	GO:0008503	ENSG00000182256,ENSG00000186297,ENSG00000011677
GO:0051785	0.00126192	0.999814	6	38	positive regulation of nuclear division	BP	0.0681439	1	GO:0051785	ENSG00000137804,ENSG00000087586,ENSG00000135476,ENSG00000167513,ENSG00000111247,ENSG00000126787
GO:0034707	0.00126659	0.999858	5	25	chloride channel complex	CC	0.0682183	1	GO:0034707	ENSG00000182256,ENSG00000141540,ENSG00000186297,ENSG00000163288,ENSG00000011677
GO:0019953	0.00130866	0.99937	29	485	sexual reproduction	BP	0.0703014	1	GO:0019953	ENSG00000112742,ENSG00000185697,ENSG00000139618,ENSG00000164104,ENSG00000087586,ENSG00000157456,ENSG00000177707,ENSG00000152503,ENSG00000105011,ENSG00000134057,ENSG00000164611,ENSG00000144554,ENSG00000101412,ENSG00000188486,ENSG00000182985,ENSG00000166851,ENSG00000138696,ENSG00000107954,ENSG00000176371,ENSG00000170312,ENSG00000138587,ENSG00000087116,ENSG00000161800,ENSG00000005513,ENSG00000131747…
GO:0000904	0.00135719	0.999298	35	609	cell morphogenesis involved in differentiation	BP	0.07272	1	GO:0000904	ENSG00000176165,ENSG00000136352,ENSG00000118193,ENSG00000184349,ENSG00000136040,ENSG00000125968,ENSG00000142627,ENSG00000147862,ENSG00000074527,ENSG00000167178,ENSG00000155980,ENSG00000125170,ENSG00000138696,ENSG00000143320,ENSG00000163531,ENSG00000008086,ENSG00000103260,ENSG00000197694,ENSG00000091129,ENSG00000143355,ENSG00000121966,ENSG00000156687,ENSG00000145147,ENSG00000153993,ENSG00000141622…
GO:0030330	0.00139026	0.99964	10	98	DNA damage response, signal transduction by p53 class mediator	BP	0.0743	1	GO:0030330	ENSG00000075218,ENSG00000139618,ENSG00000087586,ENSG00000012048,ENSG00000134057,ENSG00000111206,ENSG00000101412,ENSG00000170312,ENSG00000124766,ENSG00000123374
GO:0043195	0.00141437	0.999788	6	37	terminal bouton	CC	0.0753941	1	GO:0043195	ENSG00000070729,ENSG00000163873,ENSG00000155093,ENSG00000109991,ENSG00000102003,ENSG00000079482
GO:0033044	0.00142778	0.999446	18	245	regulation of chromosome organization	BP	0.0759141	1	GO:0033044	ENSG00000169679,ENSG00000112742,ENSG00000012048,ENSG00000134057,ENSG00000164611,ENSG00000146670,ENSG00000117399,ENSG00000073111,ENSG00000135476,ENSG00000166851,ENSG00000175063,ENSG00000167513,ENSG00000164109,ENSG00000178999,ENSG00000131747,ENSG00000080986,ENSG00000138778,ENSG00000126787
GO:0098563	0.00143172	0.999784	6	39	intrinsic component of synaptic vesicle membrane	CC	0.075929	1	GO:0098563	ENSG00000067715,ENSG00000169213,ENSG00000196517,ENSG00000155093,ENSG00000132872,ENSG00000102003
GO:0001556	0.00145824	0.999886	4	16	oocyte maturation	BP	0.077138	1	GO:0001556	ENSG00000139618,ENSG00000087586,ENSG00000134057,ENSG00000101224
GO:0022607	0.00147335	0.999008	103	2378	cellular component assembly	BP	0.0776206	1	GO:0022607	ENSG00000123485,ENSG00000076003,ENSG00000274641,ENSG00000093009,ENSG00000118193,ENSG00000138160,ENSG00000273703,ENSG00000275713,ENSG00000104738,ENSG00000011426,ENSG00000157168,ENSG00000115163,ENSG00000164104,ENSG00000154358,ENSG00000087586,ENSG00000118946,ENSG00000137807,ENSG00000101057,ENSG00000157456,ENSG00000184349,ENSG00000104435,ENSG00000012048,ENSG00000125968,ENSG00000278588,ENSG00000105011…
GO:0097386	0.00147485	0.999828	5	26	glial cell projection	CC	0.0776206	1	GO:0097386	ENSG00000163531,ENSG00000132872,ENSG00000177807,ENSG00000198822,ENSG00000151012
GO:0048511	0.0014865	0.999439	17	227	rhythmic process	BP	0.0780357	1	GO:0048511	ENSG00000145730,ENSG00000136352,ENSG00000168875,ENSG00000143476,ENSG00000125968,ENSG00000146648,ENSG00000115738,ENSG00000187068,ENSG00000138696,ENSG00000254585,ENSG00000111602,ENSG00000176890,ENSG00000170312,ENSG00000131747,ENSG00000145147,ENSG00000163288,ENSG00000092969
GO:0021517	0.00149074	0.999826	5	26	ventral spinal cord development	BP	0.0780608	1	GO:0021517	ENSG00000125820,ENSG00000204843,ENSG00000205927,ENSG00000124766,ENSG00000074047
GO:0006977	0.00153123	0.999717	7	53	DNA damage response, signal transduction by p53 class mediator resulting in cell cycle arrest	BP	0.0796638	1	GO:0006977	ENSG00000075218,ENSG00000087586,ENSG00000134057,ENSG00000101412,ENSG00000170312,ENSG00000124766,ENSG00000123374
GO:0045597	0.00153168	0.999218	33	579	positive regulation of cell differentiation	BP	0.0796638	1	GO:0045597	ENSG00000176165,ENSG00000157168,ENSG00000164104,ENSG00000087586,ENSG00000125820,ENSG00000148826,ENSG00000136040,ENSG00000114346,ENSG00000101412,ENSG00000167178,ENSG00000067606,ENSG00000138696,ENSG00000107954,ENSG00000143320,ENSG00000008086,ENSG00000205927,ENSG00000103260,ENSG00000091129,ENSG00000005513,ENSG00000124766,ENSG00000099284,ENSG00000121966,ENSG00000145147,ENSG00000183087,ENSG00000074047…
GO:0051307	0.0015362	0.999878	4	16	meiotic chromosome separation	BP	0.0796638	1	GO:0051307	ENSG00000112742,ENSG00000135476,ENSG00000154920,ENSG00000131747
GO:0099529	0.00153672	0.999819	5	26	neurotransmitter receptor activity involved in regulation of postsynaptic membrane potential	MF	0.0796638	1	GO:0099529	ENSG00000182256,ENSG00000163873,ENSG00000186297,ENSG00000163288,ENSG00000011677
GO:0030285	0.00154712	0.999817	5	27	integral component of synaptic vesicle membrane	CC	0.0800026	1	GO:0030285	ENSG00000067715,ENSG00000196517,ENSG00000155093,ENSG00000132872,ENSG00000102003
GO:0033674	0.00166149	0.999209	27	442	positive regulation of kinase activity	BP	0.0857034	1	GO:0033674	ENSG00000118193,ENSG00000157168,ENSG00000184349,ENSG00000146648,ENSG00000134057,ENSG00000142627,ENSG00000114346,ENSG00000168078,ENSG00000067606,ENSG00000088325,ENSG00000163251,ENSG00000107954,ENSG00000170312,ENSG00000183856,ENSG00000149503,ENSG00000146918,ENSG00000121966,ENSG00000101224,ENSG00000163362,ENSG00000138778,ENSG00000183087,ENSG00000173175,ENSG00000197442,ENSG00000178568,ENSG00000159640…
GO:0033043	0.00169076	0.999018	49	964	regulation of organelle organization	BP	0.0869967	1	GO:0033043	ENSG00000137804,ENSG00000169679,ENSG00000145730,ENSG00000112742,ENSG00000087586,ENSG00000184349,ENSG00000104435,ENSG00000012048,ENSG00000125968,ENSG00000152503,ENSG00000134057,ENSG00000067715,ENSG00000138182,ENSG00000164611,ENSG00000146670,ENSG00000117399,ENSG00000114346,ENSG00000054654,ENSG00000015592,ENSG00000073111,ENSG00000076382,ENSG00000101412,ENSG00000088325,ENSG00000135476,ENSG00000163251…
GO:1902749	0.00172146	0.999387	15	191	regulation of cell cycle G2/M phase transition	BP	0.0879196	1	GO:1902749	ENSG00000118193,ENSG00000075218,ENSG00000087586,ENSG00000143476,ENSG00000072571,ENSG00000012048,ENSG00000134057,ENSG00000088325,ENSG00000166851,ENSG00000204843,ENSG00000170312,ENSG00000178999,ENSG00000101224,ENSG00000123374,ENSG00000142731
GO:0048588	0.00172849	0.999385	15	188	developmental cell growth	BP	0.0879196	1	GO:0048588	ENSG00000087586,ENSG00000067715,ENSG00000119866,ENSG00000167178,ENSG00000067606,ENSG00000143320,ENSG00000008086,ENSG00000091129,ENSG00000121966,ENSG00000132872,ENSG00000145147,ENSG00000153993,ENSG00000163623,ENSG00000018189,ENSG00000198910
GO:0031055	0.00173272	0.999727	6	41	chromatin remodeling at centromere	BP	0.0879196	1	GO:0031055	ENSG00000123485,ENSG00000115163,ENSG00000166451,ENSG00000102384,ENSG00000151725,ENSG00000123219
GO:0032555	0.00173332	0.998901	71	1520	purine ribonucleotide binding	MF	0.0879196	1	GO:0032555	ENSG00000076003,ENSG00000169679,ENSG00000112742,ENSG00000118193,ENSG00000138160,ENSG00000104738,ENSG00000136824,ENSG00000070729,ENSG00000154358,ENSG00000087586,ENSG00000137807,ENSG00000186185,ENSG00000165304,ENSG00000085999,ENSG00000156802,ENSG00000146648,ENSG00000081320,ENSG00000138182,ENSG00000090889,ENSG00000142627,ENSG00000142945,ENSG00000106633,ENSG00000169213,ENSG00000113810,ENSG00000168078…
GO:0072431	0.00173414	0.999672	7	54	signal transduction involved in mitotic G1 DNA damage checkpoint	BP	0.0879196	1	GO:0072431	ENSG00000075218,ENSG00000087586,ENSG00000134057,ENSG00000101412,ENSG00000170312,ENSG00000124766,ENSG00000123374
GO:1902400	0.00173414	0.999672	7	54	intracellular signal transduction involved in G1 DNA damage checkpoint	BP	0.0879196	1	GO:1902400	ENSG00000075218,ENSG00000087586,ENSG00000134057,ENSG00000101412,ENSG00000170312,ENSG00000124766,ENSG00000123374
GO:0099558	0.00174752	0.999856	4	16	maintenance of synapse structure	BP	0.0883818	1	GO:0099558	ENSG00000082805,ENSG00000204843,ENSG00000164061,ENSG00000079482
GO:0035639	0.001793	0.998868	69	1470	purine ribonucleoside triphosphate binding	MF	0.0904616	1	GO:0035639	ENSG00000076003,ENSG00000169679,ENSG00000112742,ENSG00000118193,ENSG00000138160,ENSG00000104738,ENSG00000136824,ENSG00000154358,ENSG00000087586,ENSG00000137807,ENSG00000186185,ENSG00000165304,ENSG00000085999,ENSG00000156802,ENSG00000146648,ENSG00000081320,ENSG00000138182,ENSG00000090889,ENSG00000142627,ENSG00000142945,ENSG00000106633,ENSG00000169213,ENSG00000113810,ENSG00000168078,ENSG00000100297…
GO:0098936	0.00183106	0.99955	9	84	intrinsic component of postsynaptic membrane	CC	0.0921572	1	GO:0098936	ENSG00000118946,ENSG00000177707,ENSG00000196517,ENSG00000183023,ENSG00000186297,ENSG00000198822,ENSG00000011677,ENSG00000178568,ENSG00000186479
GO:0050804	0.00186709	0.999179	22	334	modulation of chemical synaptic transmission	BP	0.0937433	1	GO:0050804	ENSG00000118946,ENSG00000146648,ENSG00000067715,ENSG00000117399,ENSG00000067606,ENSG00000163873,ENSG00000154118,ENSG00000152910,ENSG00000070808,ENSG00000082805,ENSG00000107954,ENSG00000144847,ENSG00000101098,ENSG00000109991,ENSG00000132872,ENSG00000185666,ENSG00000102003,ENSG00000177807,ENSG00000198822,ENSG00000167535,ENSG00000151012,ENSG00000079482
GO:1902402	0.00192526	0.999628	7	55	signal transduction involved in mitotic DNA damage checkpoint	BP	0.0961982	1	GO:1902402	ENSG00000075218,ENSG00000087586,ENSG00000134057,ENSG00000101412,ENSG00000170312,ENSG00000124766,ENSG00000123374
GO:1902403	0.00192526	0.999628	7	55	signal transduction involved in mitotic DNA integrity checkpoint	BP	0.0961982	1	GO:1902403	ENSG00000075218,ENSG00000087586,ENSG00000134057,ENSG00000101412,ENSG00000170312,ENSG00000124766,ENSG00000123374
GO:0099177	0.00193197	0.999148	22	335	regulation of trans-synaptic signaling	BP	0.0963013	1	GO:0099177	ENSG00000118946,ENSG00000146648,ENSG00000067715,ENSG00000117399,ENSG00000067606,ENSG00000163873,ENSG00000154118,ENSG00000152910,ENSG00000070808,ENSG00000082805,ENSG00000107954,ENSG00000144847,ENSG00000101098,ENSG00000109991,ENSG00000132872,ENSG00000185666,ENSG00000102003,ENSG00000177807,ENSG00000198822,ENSG00000167535,ENSG00000151012,ENSG00000079482
GO:0043138	0.00193903	0.999834	4	17	3'-5' DNA helicase activity	MF	0.0964216	1	GO:0043138	ENSG00000076003,ENSG00000100297,ENSG00000073111,ENSG00000160957
GO:0097367	0.00200433	0.998697	78	1716	carbohydrate derivative binding	MF	0.0994302	1	GO:0097367	ENSG00000076003,ENSG00000169679,ENSG00000112742,ENSG00000118193,ENSG00000138160,ENSG00000104738,ENSG00000136824,ENSG00000070729,ENSG00000154358,ENSG00000087586,ENSG00000137807,ENSG00000186185,ENSG00000072571,ENSG00000165304,ENSG00000085999,ENSG00000156802,ENSG00000173376,ENSG00000146648,ENSG00000081320,ENSG00000138182,ENSG00000090889,ENSG00000142627,ENSG00000142945,ENSG00000041982,ENSG00000106633…
GO:0010389	0.00205289	0.999286	14	175	regulation of G2/M transition of mitotic cell cycle	BP	0.101507	1	GO:0010389	ENSG00000118193,ENSG00000087586,ENSG00000143476,ENSG00000072571,ENSG00000012048,ENSG00000134057,ENSG00000088325,ENSG00000166851,ENSG00000204843,ENSG00000170312,ENSG00000178999,ENSG00000101224,ENSG00000123374,ENSG00000142731
GO:0021522	0.00205598	0.999821	4	17	spinal cord motor neuron differentiation	BP	0.101507	1	GO:0021522	ENSG00000125820,ENSG00000205927,ENSG00000124766,ENSG00000074047
GO:0032553	0.00207741	0.998672	71	1531	ribonucleotide binding	MF	0.102321	1	GO:0032553	ENSG00000076003,ENSG00000169679,ENSG00000112742,ENSG00000118193,ENSG00000138160,ENSG00000104738,ENSG00000136824,ENSG00000070729,ENSG00000154358,ENSG00000087586,ENSG00000137807,ENSG00000186185,ENSG00000165304,ENSG00000085999,ENSG00000156802,ENSG00000146648,ENSG00000081320,ENSG00000138182,ENSG00000090889,ENSG00000142627,ENSG00000142945,ENSG00000106633,ENSG00000169213,ENSG00000113810,ENSG00000168078…
GO:0005230	0.00208421	0.99966	6	40	extracellular ligand-gated ion channel activity	MF	0.102413	1	GO:0005230	ENSG00000182256,ENSG00000163873,ENSG00000109991,ENSG00000186297,ENSG00000163288,ENSG00000011677
GO:0045595	0.00209798	0.998732	55	1129	regulation of cell differentiation	BP	0.102846	1	GO:0045595	ENSG00000176165,ENSG00000136352,ENSG00000118193,ENSG00000134595,ENSG00000157168,ENSG00000164104,ENSG00000087586,ENSG00000125820,ENSG00000148826,ENSG00000184349,ENSG00000136040,ENSG00000125968,ENSG00000146648,ENSG00000134986,ENSG00000114346,ENSG00000077585,ENSG00000119866,ENSG00000144554,ENSG00000150907,ENSG00000101412,ENSG00000167178,ENSG00000115738,ENSG00000067606,ENSG00000138696,ENSG00000107954…
GO:1903793	0.00214724	0.999045	22	342	positive regulation of anion transport	BP	0.105012	1	GO:1903793	ENSG00000075218,ENSG00000147257,ENSG00000146648,ENSG00000067715,ENSG00000138182,ENSG00000106633,ENSG00000114346,ENSG00000053438,ENSG00000169213,ENSG00000101412,ENSG00000067606,ENSG00000188338,ENSG00000163251,ENSG00000155368,ENSG00000124766,ENSG00000183087,ENSG00000167535,ENSG00000163623,ENSG00000132932,ENSG00000018189,ENSG00000092969,ENSG00000105327
GO:0140097	0.00217243	0.99924	14	177	catalytic activity, acting on DNA	MF	0.105994	1	GO:0140097	ENSG00000076003,ENSG00000104738,ENSG00000085999,ENSG00000100297,ENSG00000073111,ENSG00000170004,ENSG00000174371,ENSG00000112118,ENSG00000111445,ENSG00000160957,ENSG00000101773,ENSG00000131747,ENSG00000049541,ENSG00000136492
GO:0017076	0.00218088	0.998603	71	1534	purine nucleotide binding	MF	0.106157	1	GO:0017076	ENSG00000076003,ENSG00000169679,ENSG00000112742,ENSG00000118193,ENSG00000138160,ENSG00000104738,ENSG00000136824,ENSG00000070729,ENSG00000154358,ENSG00000087586,ENSG00000137807,ENSG00000186185,ENSG00000165304,ENSG00000085999,ENSG00000156802,ENSG00000146648,ENSG00000081320,ENSG00000138182,ENSG00000090889,ENSG00000142627,ENSG00000142945,ENSG00000106633,ENSG00000169213,ENSG00000113810,ENSG00000168078…
GO:0042127	0.00219611	0.998694	51	1037	regulation of cell population proliferation	BP	0.106648	1	GO:0042127	ENSG00000176165,ENSG00000112742,ENSG00000118193,ENSG00000089685,ENSG00000139618,ENSG00000278463,ENSG00000157168,ENSG00000164104,ENSG00000100526,ENSG00000147257,ENSG00000012048,ENSG00000125968,ENSG00000146648,ENSG00000134057,ENSG00000138182,ENSG00000117399,ENSG00000147862,ENSG00000111206,ENSG00000041982,ENSG00000117525,ENSG00000147488,ENSG00000145386,ENSG00000182010,ENSG00000101412,ENSG00000115738…
GO:0051294	0.0022642	0.999706	5	28	establishment of spindle orientation	BP	0.109697	1	GO:0051294	ENSG00000115163,ENSG00000166851,ENSG00000204843,ENSG00000164109,ENSG00000080986
GO:0055093	0.00231028	0.99979	4	18	response to hyperoxia	BP	0.111669	1	GO:0055093	ENSG00000150907,ENSG00000162493,ENSG00000198727,ENSG00000198899
GO:0030900	0.00232071	0.999006	20	295	forebrain development	BP	0.111912	1	GO:0030900	ENSG00000176165,ENSG00000136352,ENSG00000118193,ENSG00000134595,ENSG00000173376,ENSG00000147862,ENSG00000054654,ENSG00000101412,ENSG00000188486,ENSG00000183023,ENSG00000205927,ENSG00000121966,ENSG00000145147,ENSG00000074047,ENSG00000111783,ENSG00000198914,ENSG00000151012,ENSG00000178568,ENSG00000075702,ENSG00000079482
GO:0072413	0.00235946	0.999526	7	57	signal transduction involved in mitotic cell cycle checkpoint	BP	0.113517	1	GO:0072413	ENSG00000075218,ENSG00000087586,ENSG00000134057,ENSG00000101412,ENSG00000170312,ENSG00000124766,ENSG00000123374
GO:0048839	0.00237384	0.999287	11	122	inner ear development	BP	0.113944	1	GO:0048839	ENSG00000176165,ENSG00000145386,ENSG00000073111,ENSG00000144749,ENSG00000033867,ENSG00000186297,ENSG00000196767,ENSG00000074047,ENSG00000132932,ENSG00000092969,ENSG00000150893
GO:0040011	0.00238755	0.998518	60	1257	locomotion	BP	0.114338	1	GO:0040011	ENSG00000176165,ENSG00000136352,ENSG00000118193,ENSG00000075218,ENSG00000168875,ENSG00000011426,ENSG00000157168,ENSG00000164104,ENSG00000184349,ENSG00000136040,ENSG00000147257,ENSG00000173376,ENSG00000125968,ENSG00000146648,ENSG00000138182,ENSG00000142627,ENSG00000147862,ENSG00000074527,ENSG00000117525,ENSG00000054654,ENSG00000123560,ENSG00000155980,ENSG00000067606,ENSG00000154118,ENSG00000125170…
GO:0034331	0.00244517	0.999675	5	29	cell junction maintenance	BP	0.116827	1	GO:0034331	ENSG00000082805,ENSG00000204843,ENSG00000163362,ENSG00000164061,ENSG00000079482
GO:0060078	0.00247842	0.999304	10	103	regulation of postsynaptic membrane potential	BP	0.118144	1	GO:0060078	ENSG00000182256,ENSG00000067606,ENSG00000163873,ENSG00000144847,ENSG00000109991,ENSG00000186297,ENSG00000163288,ENSG00000167535,ENSG00000011677,ENSG00000186479
GO:0032880	0.00249191	0.998636	37	689	regulation of protein localization	BP	0.118514	1	GO:0032880	ENSG00000145730,ENSG00000075218,ENSG00000184349,ENSG00000147257,ENSG00000146648,ENSG00000123104,ENSG00000138182,ENSG00000167654,ENSG00000142627,ENSG00000146670,ENSG00000106633,ENSG00000114346,ENSG00000053438,ENSG00000077585,ENSG00000198743,ENSG00000101412,ENSG00000067606,ENSG00000163251,ENSG00000166851,ENSG00000138496,ENSG00000167513,ENSG00000170312,ENSG00000124766,ENSG00000168913,ENSG00000080986…
GO:0050772	0.0025193	0.999416	8	70	positive regulation of axonogenesis	BP	0.119543	1	GO:0050772	ENSG00000136040,ENSG00000167178,ENSG00000143320,ENSG00000008086,ENSG00000103260,ENSG00000145147,ENSG00000018189,ENSG00000198910
GO:0045840	0.00252711	0.999661	5	30	positive regulation of mitotic nuclear division	BP	0.11964	1	GO:0045840	ENSG00000137804,ENSG00000087586,ENSG00000135476,ENSG00000167513,ENSG00000126787
GO:0099572	0.00255237	0.998897	20	299	postsynaptic specialization	CC	0.12056	1	GO:0099572	ENSG00000177707,ENSG00000119866,ENSG00000196517,ENSG00000067606,ENSG00000070808,ENSG00000183023,ENSG00000107954,ENSG00000144847,ENSG00000008086,ENSG00000148700,ENSG00000186297,ENSG00000147955,ENSG00000185666,ENSG00000198822,ENSG00000011677,ENSG00000158856,ENSG00000178568,ENSG00000140600,ENSG00000164061,ENSG00000186479
GO:0097549	0.00259283	0.999267	10	107	chromatin organization involved in negative regulation of transcription	BP	0.122193	1	GO:0097549	ENSG00000093009,ENSG00000278463,ENSG00000276903,ENSG00000156802,ENSG00000196747,ENSG00000187837,ENSG00000188486,ENSG00000196787,ENSG00000197153,ENSG00000099284
GO:0051338	0.00264205	0.998514	40	768	regulation of transferase activity	BP	0.12423	1	GO:0051338	ENSG00000118193,ENSG00000157168,ENSG00000100526,ENSG00000157456,ENSG00000184349,ENSG00000146648,ENSG00000134057,ENSG00000142627,ENSG00000117399,ENSG00000114346,ENSG00000145386,ENSG00000168078,ENSG00000067606,ENSG00000123080,ENSG00000088325,ENSG00000163251,ENSG00000166851,ENSG00000183023,ENSG00000107954,ENSG00000175063,ENSG00000164109,ENSG00000111445,ENSG00000170312,ENSG00000183856,ENSG00000149503…
GO:0051223	0.00275202	0.998681	25	415	regulation of protein transport	BP	0.128526	1	GO:0051223	ENSG00000145730,ENSG00000075218,ENSG00000184349,ENSG00000146648,ENSG00000123104,ENSG00000138182,ENSG00000106633,ENSG00000114346,ENSG00000053438,ENSG00000101412,ENSG00000067606,ENSG00000163251,ENSG00000124766,ENSG00000168913,ENSG00000183087,ENSG00000173175,ENSG00000167535,ENSG00000151012,ENSG00000163623,ENSG00000158856,ENSG00000018189,ENSG00000118263,ENSG00000092969,ENSG00000079482,ENSG00000105327
GO:0021530	0.00276563	0.999971	2	3	spinal cord oligodendrocyte cell fate specification	BP	0.128526	1	GO:0021530	ENSG00000125820,ENSG00000205927
GO:0021778	0.00276563	0.999971	2	3	oligodendrocyte cell fate specification	BP	0.128526	1	GO:0021778	ENSG00000125820,ENSG00000205927
GO:0021779	0.00276563	0.999971	2	3	oligodendrocyte cell fate commitment	BP	0.128526	1	GO:0021779	ENSG00000125820,ENSG00000205927
GO:0021780	0.00276563	0.999971	2	3	glial cell fate specification	BP	0.128526	1	GO:0021780	ENSG00000125820,ENSG00000205927
GO:0048002	0.00277059	0.999097	12	144	antigen processing and presentation of peptide antigen	BP	0.128526	1	GO:0048002	ENSG00000138160,ENSG00000137807,ENSG00000090889,ENSG00000142945,ENSG00000155980,ENSG00000145416,ENSG00000204843,ENSG00000084731,ENSG00000161800,ENSG00000138778,ENSG00000121621,ENSG00000159640
GO:0097124	0.00280695	0.999971	2	3	cyclin A2-CDK2 complex	CC	0.129922	1	GO:0097124	ENSG00000145386,ENSG00000123374
GO:0007057	0.00282649	0.99997	2	3	spindle assembly involved in female meiosis I	BP	0.129992	1	GO:0007057	ENSG00000087586,ENSG00000157456
GO:0060076	0.00283225	0.999505	6	43	excitatory synapse	CC	0.129992	1	GO:0060076	ENSG00000067715,ENSG00000196517,ENSG00000144847,ENSG00000162989,ENSG00000102003,ENSG00000164061
GO:0031262	0.00283355	0.99997	2	3	Ndc80 complex	CC	0.129992	1	GO:0031262	ENSG00000143228,ENSG00000080986
GO:0031617	0.00283355	0.99997	2	3	NMS complex	CC	0.129992	1	GO:0031617	ENSG00000143228,ENSG00000080986
GO:0031536	0.00286138	0.99997	2	3	positive regulation of exit from mitosis	BP	0.130979	1	GO:0031536	ENSG00000146670,ENSG00000175063
GO:0001763	0.00288646	0.99911	11	124	morphogenesis of a branching structure	BP	0.131547	1	GO:0001763	ENSG00000136352,ENSG00000147257,ENSG00000142627,ENSG00000041982,ENSG00000074527,ENSG00000119866,ENSG00000163251,ENSG00000111602,ENSG00000005513,ENSG00000145147,ENSG00000074047
GO:0008315	0.00288646	0.999969	2	3	G2/MI transition of meiotic cell cycle	BP	0.131547	1	GO:0008315	ENSG00000157456,ENSG00000101224
GO:0031571	0.00289558	0.999395	7	59	mitotic G1 DNA damage checkpoint	BP	0.131673	1	GO:0031571	ENSG00000075218,ENSG00000087586,ENSG00000134057,ENSG00000101412,ENSG00000170312,ENSG00000124766,ENSG00000123374
GO:1905448	0.00293026	0.999969	2	3	positive regulation of mitochondrial ATP synthesis coupled electron transport	BP	0.132282	1	GO:1905448	ENSG00000134057,ENSG00000170312
GO:0009730	0.00294087	0.999968	2	3	detection of carbohydrate stimulus	BP	0.132282	1	GO:0009730	ENSG00000106633,ENSG00000163623
GO:0009732	0.00294087	0.999968	2	3	detection of hexose stimulus	BP	0.132282	1	GO:0009732	ENSG00000106633,ENSG00000163623
GO:0034287	0.00294087	0.999968	2	3	detection of monosaccharide stimulus	BP	0.132282	1	GO:0034287	ENSG00000106633,ENSG00000163623
GO:0051594	0.00294087	0.999968	2	3	detection of glucose	BP	0.132282	1	GO:0051594	ENSG00000106633,ENSG00000163623
GO:0042698	0.00295541	0.999478	6	44	ovulation cycle	BP	0.132379	1	GO:0042698	ENSG00000145730,ENSG00000146648,ENSG00000138696,ENSG00000145147,ENSG00000163288,ENSG00000092969
GO:0016813	0.00295581	0.999968	2	3	hydrolase activity, acting on carbon-nitrogen (but not peptide) bonds, in linear amidines	MF	0.132379	1	GO:0016813	ENSG00000153904,ENSG00000081181
GO:0031298	0.00299342	0.999968	2	3	replication fork protection complex	CC	0.133596	1	GO:0031298	ENSG00000065328,ENSG00000111602
GO:1901731	0.00299586	0.999968	2	3	positive regulation of platelet aggregation	BP	0.133596	1	GO:1901731	ENSG00000162493,ENSG00000158856
GO:1990709	0.00302617	0.99984	3	9	presynaptic active zone organization	BP	0.134493	1	GO:1990709	ENSG00000118946,ENSG00000082805,ENSG00000164061
GO:1905463	0.00302894	0.999967	2	3	negative regulation of DNA duplex unwinding	BP	0.134493	1	GO:1905463	ENSG00000073111,ENSG00000131747
GO:0120025	0.00305353	0.997989	76	1679	plasma membrane bounded cell projection	CC	0.135073	1	GO:0120025	ENSG00000145730,ENSG00000093009,ENSG00000011426,ENSG00000070729,ENSG00000087586,ENSG00000125851,ENSG00000104435,ENSG00000177707,ENSG00000182256,ENSG00000067715,ENSG00000138182,ENSG00000167654,ENSG00000090889,ENSG00000142627,ENSG00000147862,ENSG00000188107,ENSG00000054654,ENSG00000015592,ENSG00000095370,ENSG00000170091,ENSG00000155980,ENSG00000089169,ENSG00000067606,ENSG00000163873,ENSG00000088325…
GO:0044773	0.00306661	0.999183	9	92	mitotic DNA damage checkpoint	BP	0.135073	1	GO:0044773	ENSG00000075218,ENSG00000087586,ENSG00000134057,ENSG00000144554,ENSG00000101412,ENSG00000154920,ENSG00000170312,ENSG00000124766,ENSG00000123374
GO:0030348	0.00306799	0.999966	2	3	syntaxin-3 binding	MF	0.135073	1	GO:0030348	ENSG00000067715,ENSG00000132872
GO:0045927	0.00306805	0.998883	14	181	positive regulation of growth	BP	0.135073	1	GO:0045927	ENSG00000146648,ENSG00000134057,ENSG00000067715,ENSG00000167178,ENSG00000143320,ENSG00000008086,ENSG00000197406,ENSG00000121966,ENSG00000132872,ENSG00000132932,ENSG00000178568,ENSG00000018189,ENSG00000198910,ENSG00000092969
GO:0031981	0.0030821	0.997774	150	3785	nuclear lumen	CC	0.135271	1	GO:0031981	ENSG00000123485,ENSG00000065328,ENSG00000137804,ENSG00000076003,ENSG00000171320,ENSG00000176165,ENSG00000169679,ENSG00000165244,ENSG00000136352,ENSG00000274641,ENSG00000093009,ENSG00000185697,ENSG00000134595,ENSG00000273703,ENSG00000275713,ENSG00000075218,ENSG00000121152,ENSG00000104738,ENSG00000136824,ENSG00000184661,ENSG00000011426,ENSG00000089685,ENSG00000139618,ENSG00000129195,ENSG00000157168…
GO:0051754	0.00308561	0.999966	2	3	meiotic sister chromatid cohesion, centromeric	BP	0.135271	1	GO:0051754	ENSG00000169679,ENSG00000163535
GO:0033186	0.00311622	0.999966	2	3	CAF-1 complex	CC	0.135721	1	GO:0033186	ENSG00000159259,ENSG00000167670
GO:0033590	0.00311718	0.999966	2	3	response to cobalamin	BP	0.135721	1	GO:0033590	ENSG00000146648,ENSG00000198727
GO:0032954	0.003118	0.999965	2	3	regulation of cytokinetic process	BP	0.135721	1	GO:0032954	ENSG00000138182,ENSG00000114346
GO:0031018	0.00312206	0.999558	5	31	endocrine pancreas development	BP	0.135721	1	GO:0031018	ENSG00000125820,ENSG00000148826,ENSG00000150907,ENSG00000124766,ENSG00000163623
GO:0044819	0.00318087	0.999324	7	60	mitotic G1/S transition checkpoint	BP	0.137988	1	GO:0044819	ENSG00000075218,ENSG00000087586,ENSG00000134057,ENSG00000101412,ENSG00000170312,ENSG00000124766,ENSG00000123374
GO:1990752	0.00320164	0.999546	5	30	microtubule end	CC	0.138599	1	GO:1990752	ENSG00000186185,ENSG00000142945,ENSG00000076382,ENSG00000204843,ENSG00000066279
GO:0044783	0.00321309	0.999316	7	60	G1 DNA damage checkpoint	BP	0.138805	1	GO:0044783	ENSG00000075218,ENSG00000087586,ENSG00000134057,ENSG00000101412,ENSG00000170312,ENSG00000124766,ENSG00000123374
GO:0008284	0.00322429	0.998306	31	561	positive regulation of cell population proliferation	BP	0.139	1	GO:0008284	ENSG00000176165,ENSG00000112742,ENSG00000118193,ENSG00000089685,ENSG00000157168,ENSG00000164104,ENSG00000125968,ENSG00000146648,ENSG00000134057,ENSG00000138182,ENSG00000117399,ENSG00000111206,ENSG00000041982,ENSG00000117525,ENSG00000145386,ENSG00000182010,ENSG00000101412,ENSG00000115738,ENSG00000067606,ENSG00000183856,ENSG00000005513,ENSG00000124766,ENSG00000171951,ENSG00000101224,ENSG00000183087…
GO:0006915	0.00328793	0.997906	63	1369	apoptotic process	BP	0.141449	1	GO:0006915	ENSG00000169679,ENSG00000118193,ENSG00000089685,ENSG00000139618,ENSG00000164104,ENSG00000154358,ENSG00000087586,ENSG00000242265,ENSG00000101057,ENSG00000165304,ENSG00000173376,ENSG00000012048,ENSG00000125968,ENSG00000146648,ENSG00000081320,ENSG00000167654,ENSG00000142627,ENSG00000114346,ENSG00000073111,ENSG00000150907,ENSG00000182010,ENSG00000101412,ENSG00000182985,ENSG00000067606,ENSG00000088325…
GO:0051093	0.00331233	0.99822	33	610	negative regulation of developmental process	BP	0.142204	1	GO:0051093	ENSG00000176165,ENSG00000136352,ENSG00000134595,ENSG00000125820,ENSG00000148826,ENSG00000184349,ENSG00000125968,ENSG00000146648,ENSG00000142627,ENSG00000147862,ENSG00000111206,ENSG00000077585,ENSG00000119866,ENSG00000150907,ENSG00000101412,ENSG00000115738,ENSG00000186897,ENSG00000205927,ENSG00000197406,ENSG00000146918,ENSG00000005513,ENSG00000153993,ENSG00000183087,ENSG00000074047,ENSG00000113645…
GO:0032570	0.00332603	0.999521	5	32	response to progesterone	BP	0.142497	1	GO:0032570	ENSG00000125820,ENSG00000176890,ENSG00000163288,ENSG00000092969,ENSG00000124496
GO:0150034	0.00334455	0.998632	17	242	distal axon	CC	0.142916	1	GO:0150034	ENSG00000070729,ENSG00000104435,ENSG00000138182,ENSG00000167654,ENSG00000015592,ENSG00000163873,ENSG00000155093,ENSG00000183023,ENSG00000008086,ENSG00000109991,ENSG00000116852,ENSG00000147955,ENSG00000102003,ENSG00000152954,ENSG00000018189,ENSG00000198910,ENSG00000079482
GO:0048523	0.0033496	0.997583	144	3607	negative regulation of cellular process	BP	0.142916	1	GO:0048523	ENSG00000176165,ENSG00000169679,ENSG00000136352,ENSG00000093009,ENSG00000112742,ENSG00000118193,ENSG00000185697,ENSG00000134595,ENSG00000075218,ENSG00000168875,ENSG00000089685,ENSG00000139618,ENSG00000278463,ENSG00000276903,ENSG00000157168,ENSG00000164104,ENSG00000087586,ENSG00000100526,ENSG00000118946,ENSG00000125820,ENSG00000148826,ENSG00000143476,ENSG00000242265,ENSG00000184349,ENSG00000142611…
GO:0045687	0.00337867	0.999511	5	32	positive regulation of glial cell differentiation	BP	0.14386	1	GO:0045687	ENSG00000125820,ENSG00000148826,ENSG00000205927,ENSG00000121966,ENSG00000163623
GO:0040008	0.00340763	0.998266	28	489	regulation of growth	BP	0.144508	1	GO:0040008	ENSG00000118193,ENSG00000157456,ENSG00000147257,ENSG00000146648,ENSG00000134057,ENSG00000067715,ENSG00000119866,ENSG00000167178,ENSG00000123080,ENSG00000137142,ENSG00000144847,ENSG00000143320,ENSG00000008086,ENSG00000197406,ENSG00000091129,ENSG00000121966,ENSG00000132872,ENSG00000145147,ENSG00000153993,ENSG00000183087,ENSG00000113645,ENSG00000163623,ENSG00000132932,ENSG00000178568,ENSG00000018189…
GO:0040007	0.00340781	0.998098	37	700	growth	BP	0.144508	1	GO:0040007	ENSG00000118193,ENSG00000139618,ENSG00000087586,ENSG00000157456,ENSG00000147257,ENSG00000146648,ENSG00000134057,ENSG00000067715,ENSG00000188107,ENSG00000041982,ENSG00000119866,ENSG00000167178,ENSG00000067606,ENSG00000123080,ENSG00000137142,ENSG00000138696,ENSG00000144847,ENSG00000143320,ENSG00000008086,ENSG00000176890,ENSG00000197406,ENSG00000146918,ENSG00000091129,ENSG00000121966,ENSG00000132872…
GO:0060486	0.00343204	0.99996	2	3	club cell differentiation	BP	0.145238	1	GO:0060486	ENSG00000136352,ENSG00000147862
GO:0070601	0.00345535	0.999802	3	10	centromeric sister chromatid cohesion	BP	0.145927	1	GO:0070601	ENSG00000169679,ENSG00000163535,ENSG00000129810
GO:0090102	0.00349352	0.999491	5	32	cochlea development	BP	0.147239	1	GO:0090102	ENSG00000145386,ENSG00000073111,ENSG00000186297,ENSG00000196767,ENSG00000074047
GO:2000045	0.00358137	0.998862	11	130	regulation of G1/S transition of mitotic cell cycle	BP	0.150502	1	GO:2000045	ENSG00000118193,ENSG00000075218,ENSG00000087586,ENSG00000146648,ENSG00000134057,ENSG00000101412,ENSG00000115738,ENSG00000123080,ENSG00000170312,ENSG00000124766,ENSG00000123374
GO:0031256	0.00358545	0.998793	12	144	leading edge membrane	CC	0.150502	1	GO:0031256	ENSG00000182256,ENSG00000142627,ENSG00000054654,ENSG00000095370,ENSG00000136002,ENSG00000078053,ENSG00000008086,ENSG00000186297,ENSG00000129159,ENSG00000011677,ENSG00000113645,ENSG00000162493
GO:0043486	0.00361616	0.999331	6	47	histone exchange	BP	0.151484	1	GO:0043486	ENSG00000123485,ENSG00000115163,ENSG00000166451,ENSG00000102384,ENSG00000151725,ENSG00000123219
GO:0036094	0.00374718	0.997472	83	1893	small molecule binding	MF	0.156656	1	GO:0036094	ENSG00000076003,ENSG00000169679,ENSG00000145730,ENSG00000112742,ENSG00000118193,ENSG00000138160,ENSG00000104738,ENSG00000136824,ENSG00000070729,ENSG00000154358,ENSG00000087586,ENSG00000137807,ENSG00000186185,ENSG00000165304,ENSG00000147588,ENSG00000085999,ENSG00000156802,ENSG00000146648,ENSG00000123104,ENSG00000081320,ENSG00000138182,ENSG00000090889,ENSG00000142627,ENSG00000142945,ENSG00000106633…
GO:0045892	0.00387631	0.997647	49	1014	negative regulation of transcription, DNA-templated	BP	0.161729	1	GO:0045892	ENSG00000176165,ENSG00000136352,ENSG00000093009,ENSG00000134595,ENSG00000168875,ENSG00000089685,ENSG00000278463,ENSG00000276903,ENSG00000157168,ENSG00000164104,ENSG00000148826,ENSG00000142611,ENSG00000156802,ENSG00000012048,ENSG00000008441,ENSG00000125968,ENSG00000196747,ENSG00000147862,ENSG00000111206,ENSG00000187837,ENSG00000119866,ENSG00000150907,ENSG00000101412,ENSG00000170004,ENSG00000115738…
GO:0045596	0.00398245	0.998004	26	453	negative regulation of cell differentiation	BP	0.165663	1	GO:0045596	ENSG00000176165,ENSG00000136352,ENSG00000134595,ENSG00000125820,ENSG00000148826,ENSG00000184349,ENSG00000125968,ENSG00000146648,ENSG00000077585,ENSG00000119866,ENSG00000150907,ENSG00000101412,ENSG00000115738,ENSG00000186897,ENSG00000205927,ENSG00000197406,ENSG00000146918,ENSG00000005513,ENSG00000153993,ENSG00000074047,ENSG00000163623,ENSG00000126861,ENSG00000158856,ENSG00000018189,ENSG00000092969…
GO:0005237	0.00398658	0.999759	3	10	inhibitory extracellular ligand-gated ion channel activity	MF	0.165663	1	GO:0005237	ENSG00000182256,ENSG00000186297,ENSG00000011677
GO:1902679	0.00402135	0.997554	49	1016	negative regulation of RNA biosynthetic process	BP	0.16644	1	GO:1902679	ENSG00000176165,ENSG00000136352,ENSG00000093009,ENSG00000134595,ENSG00000168875,ENSG00000089685,ENSG00000278463,ENSG00000276903,ENSG00000157168,ENSG00000164104,ENSG00000148826,ENSG00000142611,ENSG00000156802,ENSG00000012048,ENSG00000008441,ENSG00000125968,ENSG00000196747,ENSG00000147862,ENSG00000111206,ENSG00000187837,ENSG00000119866,ENSG00000150907,ENSG00000101412,ENSG00000170004,ENSG00000115738…
GO:1903507	0.00402135	0.997554	49	1016	negative regulation of nucleic acid-templated transcription	BP	0.16644	1	GO:1903507	ENSG00000176165,ENSG00000136352,ENSG00000093009,ENSG00000134595,ENSG00000168875,ENSG00000089685,ENSG00000278463,ENSG00000276903,ENSG00000157168,ENSG00000164104,ENSG00000148826,ENSG00000142611,ENSG00000156802,ENSG00000012048,ENSG00000008441,ENSG00000125968,ENSG00000196747,ENSG00000147862,ENSG00000111206,ENSG00000187837,ENSG00000119866,ENSG00000150907,ENSG00000101412,ENSG00000170004,ENSG00000115738…
GO:0044774	0.00405255	0.998872	9	96	mitotic DNA integrity checkpoint	BP	0.167398	1	GO:0044774	ENSG00000075218,ENSG00000087586,ENSG00000134057,ENSG00000144554,ENSG00000101412,ENSG00000154920,ENSG00000170312,ENSG00000124766,ENSG00000123374
GO:0035404	0.00408299	0.999751	3	10	histone-serine phosphorylation	BP	0.16821	1	GO:0035404	ENSG00000087586,ENSG00000134057,ENSG00000178999
GO:0019882	0.00408844	0.998527	13	171	antigen processing and presentation	BP	0.16821	1	GO:0019882	ENSG00000138160,ENSG00000137807,ENSG00000090889,ENSG00000142945,ENSG00000169213,ENSG00000155980,ENSG00000145416,ENSG00000204843,ENSG00000084731,ENSG00000161800,ENSG00000138778,ENSG00000121621,ENSG00000159640
GO:0043025	0.00410133	0.998036	23	380	neuronal cell body	CC	0.168406	1	GO:0043025	ENSG00000145730,ENSG00000087586,ENSG00000125851,ENSG00000104435,ENSG00000155980,ENSG00000067606,ENSG00000163873,ENSG00000088325,ENSG00000163251,ENSG00000183023,ENSG00000204843,ENSG00000138696,ENSG00000107954,ENSG00000109991,ENSG00000197971,ENSG00000186297,ENSG00000129159,ENSG00000132872,ENSG00000152954,ENSG00000018189,ENSG00000115252,ENSG00000198910,ENSG00000092969
GO:0071944	0.00417896	0.996968	141	3521	cell periphery	CC	0.171255	1	GO:0071944	ENSG00000168077,ENSG00000145730,ENSG00000118193,ENSG00000011426,ENSG00000070729,ENSG00000157168,ENSG00000100427,ENSG00000154358,ENSG00000118946,ENSG00000072571,ENSG00000184349,ENSG00000165304,ENSG00000110841,ENSG00000136040,ENSG00000138722,ENSG00000147257,ENSG00000138180,ENSG00000177707,ENSG00000173376,ENSG00000012048,ENSG00000146648,ENSG00000182256,ENSG00000123104,ENSG00000067715,ENSG00000081320…
GO:0014013	0.00422603	0.999051	7	63	regulation of gliogenesis	BP	0.172727	1	GO:0014013	ENSG00000125820,ENSG00000148826,ENSG00000101412,ENSG00000205927,ENSG00000005513,ENSG00000121966,ENSG00000163623
GO:0051129	0.00423155	0.99771	32	591	negative regulation of cellular component organization	BP	0.172727	1	GO:0051129	ENSG00000169679,ENSG00000112742,ENSG00000118193,ENSG00000156802,ENSG00000104435,ENSG00000012048,ENSG00000125968,ENSG00000134057,ENSG00000164611,ENSG00000117399,ENSG00000187837,ENSG00000119866,ENSG00000073111,ENSG00000067606,ENSG00000088325,ENSG00000135476,ENSG00000166851,ENSG00000167513,ENSG00000164109,ENSG00000178999,ENSG00000197694,ENSG00000131747,ENSG00000148700,ENSG00000080986,ENSG00000132872…
GO:0003006	0.00432521	0.997656	32	598	developmental process involved in reproduction	BP	0.176204	1	GO:0003006	ENSG00000136352,ENSG00000185697,ENSG00000134595,ENSG00000139618,ENSG00000164104,ENSG00000087586,ENSG00000177707,ENSG00000105011,ENSG00000134057,ENSG00000164611,ENSG00000041982,ENSG00000101412,ENSG00000188486,ENSG00000182985,ENSG00000163251,ENSG00000102384,ENSG00000138696,ENSG00000107954,ENSG00000176371,ENSG00000138587,ENSG00000143355,ENSG00000087116,ENSG00000161800,ENSG00000005513,ENSG00000136492…
GO:0061180	0.00433771	0.999167	6	47	mammary gland epithelium development	BP	0.176366	1	GO:0061180	ENSG00000139618,ENSG00000142627,ENSG00000115738,ENSG00000183856,ENSG00000074047,ENSG00000178568
GO:0022029	0.00435271	0.999165	6	46	telencephalon cell migration	BP	0.17663	1	GO:0022029	ENSG00000176165,ENSG00000136352,ENSG00000054654,ENSG00000121966,ENSG00000145147,ENSG00000198914
GO:0051932	0.00437481	0.999325	5	33	synaptic transmission, GABAergic	BP	0.17718	1	GO:0051932	ENSG00000182256,ENSG00000152910,ENSG00000186297,ENSG00000185666,ENSG00000011677
GO:0007423	0.00439152	0.997923	22	360	sensory organ development	BP	0.177416	1	GO:0007423	ENSG00000176165,ENSG00000134595,ENSG00000177707,ENSG00000146648,ENSG00000142627,ENSG00000145386,ENSG00000073111,ENSG00000163251,ENSG00000144749,ENSG00000138696,ENSG00000218336,ENSG00000197406,ENSG00000033867,ENSG00000005513,ENSG00000186297,ENSG00000196767,ENSG00000146555,ENSG00000074047,ENSG00000151012,ENSG00000132932,ENSG00000092969,ENSG00000150893
GO:0051239	0.00439774	0.997044	78	1773	regulation of multicellular organismal process	BP	0.177416	1	GO:0051239	ENSG00000176165,ENSG00000136352,ENSG00000118193,ENSG00000139618,ENSG00000164104,ENSG00000125820,ENSG00000148826,ENSG00000142611,ENSG00000136040,ENSG00000028277,ENSG00000012048,ENSG00000125968,ENSG00000146648,ENSG00000134057,ENSG00000123104,ENSG00000142627,ENSG00000147862,ENSG00000074527,ENSG00000117525,ENSG00000077585,ENSG00000119866,ENSG00000144554,ENSG00000198743,ENSG00000150907,ENSG00000101412…
GO:0098984	0.00442918	0.997988	20	314	neuron to neuron synapse	CC	0.178337	1	GO:0098984	ENSG00000177707,ENSG00000067715,ENSG00000119866,ENSG00000196517,ENSG00000067606,ENSG00000070808,ENSG00000183023,ENSG00000107954,ENSG00000144847,ENSG00000008086,ENSG00000109991,ENSG00000148700,ENSG00000147955,ENSG00000185666,ENSG00000198822,ENSG00000158856,ENSG00000178568,ENSG00000140600,ENSG00000164061,ENSG00000186479
GO:0098960	0.00443868	0.999313	5	33	postsynaptic neurotransmitter receptor activity	MF	0.178373	1	GO:0098960	ENSG00000182256,ENSG00000163873,ENSG00000186297,ENSG00000163288,ENSG00000011677
GO:2000026	0.00447483	0.997305	46	937	regulation of multicellular organismal development	BP	0.179478	1	GO:2000026	ENSG00000176165,ENSG00000118193,ENSG00000164104,ENSG00000125820,ENSG00000148826,ENSG00000136040,ENSG00000012048,ENSG00000125968,ENSG00000134057,ENSG00000142627,ENSG00000117525,ENSG00000077585,ENSG00000144554,ENSG00000101412,ENSG00000167178,ENSG00000067606,ENSG00000183023,ENSG00000138696,ENSG00000107954,ENSG00000143320,ENSG00000174482,ENSG00000008086,ENSG00000153904,ENSG00000170312,ENSG00000205927…
GO:0001741	0.00450351	0.999708	3	11	XY body	CC	0.18028	1	GO:0001741	ENSG00000171320,ENSG00000188486,ENSG00000142731
GO:0000781	0.00452386	0.998516	11	133	chromosome, telomeric region	CC	0.180745	1	GO:0000781	ENSG00000076003,ENSG00000104738,ENSG00000139618,ENSG00000100297,ENSG00000073111,ENSG00000188486,ENSG00000112118,ENSG00000170312,ENSG00000111247,ENSG00000160957,ENSG00000099284
GO:0044703	0.0045381	0.997557	31	576	multi-organism reproductive process	BP	0.180965	1	GO:0044703	ENSG00000145730,ENSG00000112742,ENSG00000185697,ENSG00000139618,ENSG00000164104,ENSG00000087586,ENSG00000157456,ENSG00000177707,ENSG00000152503,ENSG00000105011,ENSG00000134057,ENSG00000164611,ENSG00000144554,ENSG00000101412,ENSG00000188486,ENSG00000182985,ENSG00000188338,ENSG00000166851,ENSG00000138696,ENSG00000107954,ENSG00000176371,ENSG00000170312,ENSG00000138587,ENSG00000087116,ENSG00000161800…
GO:0007154	0.00458037	0.996625	164	4204	cell communication	BP	0.1823	1	GO:0007154	ENSG00000136352,ENSG00000112742,ENSG00000118193,ENSG00000075218,ENSG00000089685,ENSG00000139618,ENSG00000070729,ENSG00000157168,ENSG00000164104,ENSG00000154358,ENSG00000087586,ENSG00000118946,ENSG00000125820,ENSG00000143476,ENSG00000242265,ENSG00000184349,ENSG00000142611,ENSG00000165304,ENSG00000136040,ENSG00000147257,ENSG00000138180,ENSG00000173376,ENSG00000012048,ENSG00000125968,ENSG00000146648…
GO:0099055	0.00459188	0.998817	8	79	integral component of postsynaptic membrane	CC	0.182408	1	GO:0099055	ENSG00000118946,ENSG00000177707,ENSG00000196517,ENSG00000183023,ENSG00000186297,ENSG00000198822,ENSG00000011677,ENSG00000178568
GO:0061138	0.00461644	0.99858	10	114	morphogenesis of a branching epithelium	BP	0.183034	1	GO:0061138	ENSG00000136352,ENSG00000147257,ENSG00000142627,ENSG00000041982,ENSG00000074527,ENSG00000163251,ENSG00000111602,ENSG00000005513,ENSG00000145147,ENSG00000074047
GO:0051984	0.00482944	0.999679	3	11	positive regulation of chromosome segregation	BP	0.191113	1	GO:0051984	ENSG00000134057,ENSG00000167513,ENSG00000178999
GO:0000212	0.00486875	0.999676	3	11	meiotic spindle organization	BP	0.192302	1	GO:0000212	ENSG00000087586,ENSG00000157456,ENSG00000135476
GO:0045685	0.00490589	0.999031	6	49	regulation of glial cell differentiation	BP	0.193288	1	GO:0045685	ENSG00000125820,ENSG00000148826,ENSG00000170312,ENSG00000205927,ENSG00000121966,ENSG00000163623
GO:1904666	0.00491236	0.999431	4	22	regulation of ubiquitin protein ligase activity	BP	0.193288	1	GO:1904666	ENSG00000117399,ENSG00000166851,ENSG00000175063,ENSG00000164109
GO:0090087	0.0049317	0.997522	25	434	regulation of peptide transport	BP	0.193681	1	GO:0090087	ENSG00000145730,ENSG00000075218,ENSG00000184349,ENSG00000146648,ENSG00000123104,ENSG00000138182,ENSG00000106633,ENSG00000114346,ENSG00000053438,ENSG00000101412,ENSG00000067606,ENSG00000163251,ENSG00000124766,ENSG00000168913,ENSG00000183087,ENSG00000173175,ENSG00000167535,ENSG00000151012,ENSG00000163623,ENSG00000158856,ENSG00000018189,ENSG00000118263,ENSG00000092969,ENSG00000079482,ENSG00000105327
GO:0044070	0.00496429	0.997283	32	600	regulation of anion transport	BP	0.194593	1	GO:0044070	ENSG00000145730,ENSG00000075218,ENSG00000184349,ENSG00000147257,ENSG00000146648,ENSG00000123104,ENSG00000067715,ENSG00000138182,ENSG00000106633,ENSG00000114346,ENSG00000053438,ENSG00000169213,ENSG00000101412,ENSG00000067606,ENSG00000188338,ENSG00000163251,ENSG00000155368,ENSG00000124766,ENSG00000168913,ENSG00000132872,ENSG00000183087,ENSG00000173175,ENSG00000167535,ENSG00000151012,ENSG00000163623…
GO:0044297	0.00498846	0.997492	25	433	cell body	CC	0.195171	1	GO:0044297	ENSG00000145730,ENSG00000087586,ENSG00000125851,ENSG00000104435,ENSG00000155980,ENSG00000067606,ENSG00000163873,ENSG00000088325,ENSG00000163251,ENSG00000183023,ENSG00000204843,ENSG00000138696,ENSG00000107954,ENSG00000109991,ENSG00000197971,ENSG00000186297,ENSG00000129159,ENSG00000132872,ENSG00000177807,ENSG00000189195,ENSG00000152954,ENSG00000018189,ENSG00000115252,ENSG00000198910,ENSG00000092969
GO:0043270	0.00505512	0.997418	26	457	positive regulation of ion transport	BP	0.197407	1	GO:0043270	ENSG00000075218,ENSG00000147257,ENSG00000146648,ENSG00000067715,ENSG00000138182,ENSG00000106633,ENSG00000114346,ENSG00000053438,ENSG00000169213,ENSG00000123560,ENSG00000196517,ENSG00000101412,ENSG00000067606,ENSG00000188338,ENSG00000163251,ENSG00000070808,ENSG00000155368,ENSG00000109991,ENSG00000124766,ENSG00000183087,ENSG00000167535,ENSG00000163623,ENSG00000132932,ENSG00000018189,ENSG00000092969…
GO:0006998	0.00508078	0.998989	6	49	nuclear envelope organization	BP	0.198036	1	GO:0006998	ENSG00000157456,ENSG00000134057,ENSG00000166881,ENSG00000166851,ENSG00000204843,ENSG00000170312
GO:0000795	0.00514228	0.999397	4	22	synaptonemal complex	CC	0.199682	1	GO:0000795	ENSG00000139618,ENSG00000012048,ENSG00000166851,ENSG00000149503
GO:0099086	0.00514228	0.999397	4	22	synaptonemal structure	CC	0.199682	1	GO:0099086	ENSG00000139618,ENSG00000012048,ENSG00000166851,ENSG00000149503
GO:0030879	0.00518193	0.9985	9	98	mammary gland development	BP	0.200846	1	GO:0030879	ENSG00000145730,ENSG00000139618,ENSG00000157168,ENSG00000142627,ENSG00000115738,ENSG00000107954,ENSG00000183856,ENSG00000074047,ENSG00000178568
GO:0033598	0.00521281	0.999386	4	22	mammary gland epithelial cell proliferation	BP	0.201666	1	GO:0033598	ENSG00000139618,ENSG00000142627,ENSG00000115738,ENSG00000183856
GO:0035371	0.00529585	0.999377	4	21	microtubule plus-end	CC	0.204497	1	GO:0035371	ENSG00000186185,ENSG00000142945,ENSG00000076382,ENSG00000204843
GO:0001934	0.00530612	0.997142	30	552	positive regulation of protein phosphorylation	BP	0.204513	1	GO:0001934	ENSG00000112742,ENSG00000118193,ENSG00000157168,ENSG00000184349,ENSG00000146648,ENSG00000134057,ENSG00000114346,ENSG00000168078,ENSG00000095370,ENSG00000067606,ENSG00000088325,ENSG00000163251,ENSG00000166851,ENSG00000138496,ENSG00000107954,ENSG00000170312,ENSG00000183856,ENSG00000149503,ENSG00000146918,ENSG00000121966,ENSG00000101224,ENSG00000163362,ENSG00000138778,ENSG00000183087,ENSG00000173175…
GO:0023052	0.00535261	0.996038	163	4189	signaling	BP	0.205922	1	GO:0023052	ENSG00000136352,ENSG00000112742,ENSG00000118193,ENSG00000075218,ENSG00000089685,ENSG00000139618,ENSG00000070729,ENSG00000157168,ENSG00000164104,ENSG00000154358,ENSG00000087586,ENSG00000118946,ENSG00000125820,ENSG00000143476,ENSG00000242265,ENSG00000184349,ENSG00000142611,ENSG00000165304,ENSG00000136040,ENSG00000147257,ENSG00000138180,ENSG00000173376,ENSG00000012048,ENSG00000125968,ENSG00000146648…
GO:0021885	0.00536933	0.998921	6	48	forebrain cell migration	BP	0.206182	1	GO:0021885	ENSG00000176165,ENSG00000136352,ENSG00000054654,ENSG00000121966,ENSG00000145147,ENSG00000198914
GO:0031100	0.00538074	0.998915	6	50	animal organ regeneration	BP	0.206239	1	GO:0031100	ENSG00000087586,ENSG00000146648,ENSG00000145386,ENSG00000176890,ENSG00000183087,ENSG00000198727
GO:0035270	0.00539435	0.99857	8	82	endocrine system development	BP	0.206379	1	GO:0035270	ENSG00000136352,ENSG00000134595,ENSG00000125820,ENSG00000148826,ENSG00000150907,ENSG00000124766,ENSG00000074047,ENSG00000163623
GO:0005634	0.00541363	0.995947	222	5989	nucleus	CC	0.206735	1	GO:0005634	ENSG00000123485,ENSG00000065328,ENSG00000137804,ENSG00000076003,ENSG00000171320,ENSG00000176165,ENSG00000169679,ENSG00000165244,ENSG00000136352,ENSG00000274641,ENSG00000093009,ENSG00000112742,ENSG00000118193,ENSG00000185697,ENSG00000138160,ENSG00000134595,ENSG00000273703,ENSG00000275713,ENSG00000075218,ENSG00000121152,ENSG00000104738,ENSG00000168875,ENSG00000136824,ENSG00000184661,ENSG00000011426…
GO:0022824	0.00550932	0.9991	5	34	transmitter-gated ion channel activity	MF	0.20921	1	GO:0022824	ENSG00000182256,ENSG00000163873,ENSG00000186297,ENSG00000163288,ENSG00000011677
GO:0022835	0.00550932	0.9991	5	34	transmitter-gated channel activity	MF	0.20921	1	GO:0022835	ENSG00000182256,ENSG00000163873,ENSG00000186297,ENSG00000163288,ENSG00000011677
GO:0007056	0.005516	0.999884	2	4	spindle assembly involved in female meiosis	BP	0.20921	1	GO:0007056	ENSG00000087586,ENSG00000157456
GO:0070201	0.00551881	0.997202	25	438	regulation of establishment of protein localization	BP	0.20921	1	GO:0070201	ENSG00000145730,ENSG00000075218,ENSG00000184349,ENSG00000146648,ENSG00000123104,ENSG00000138182,ENSG00000106633,ENSG00000114346,ENSG00000053438,ENSG00000101412,ENSG00000067606,ENSG00000163251,ENSG00000124766,ENSG00000168913,ENSG00000183087,ENSG00000173175,ENSG00000167535,ENSG00000151012,ENSG00000163623,ENSG00000158856,ENSG00000018189,ENSG00000118263,ENSG00000092969,ENSG00000079482,ENSG00000105327
GO:0048593	0.00553208	0.998529	8	80	camera-type eye morphogenesis	BP	0.209331	1	GO:0048593	ENSG00000177707,ENSG00000142627,ENSG00000163251,ENSG00000218336,ENSG00000197406,ENSG00000005513,ENSG00000146555,ENSG00000132932
GO:0045665	0.00558382	0.998865	6	50	negative regulation of neuron differentiation	BP	0.210903	1	GO:0045665	ENSG00000176165,ENSG00000134595,ENSG00000125820,ENSG00000205927,ENSG00000005513,ENSG00000135144
GO:0031045	0.00565515	0.999318	4	22	dense core granule	CC	0.212196	1	GO:0031045	ENSG00000067715,ENSG00000196517,ENSG00000171951,ENSG00000132872
GO:0046104	0.00566051	0.99988	2	4	thymidine metabolic process	BP	0.212196	1	GO:0046104	ENSG00000188641,ENSG00000167900
GO:0046125	0.00566051	0.99988	2	4	pyrimidine deoxyribonucleoside metabolic process	BP	0.212196	1	GO:0046125	ENSG00000188641,ENSG00000167900
GO:1905340	0.00567446	0.999879	2	4	regulation of protein localization to kinetochore	BP	0.212196	1	GO:1905340	ENSG00000167513,ENSG00000080986
GO:1905342	0.00567446	0.999879	2	4	positive regulation of protein localization to kinetochore	BP	0.212196	1	GO:1905342	ENSG00000167513,ENSG00000080986
GO:0030010	0.00568692	0.998196	10	115	establishment of cell polarity	BP	0.212196	1	GO:0030010	ENSG00000115163,ENSG00000138182,ENSG00000067606,ENSG00000166851,ENSG00000204843,ENSG00000164109,ENSG00000080986,ENSG00000113645,ENSG00000018189,ENSG00000079482
GO:0035910	0.00570215	0.999879	2	4	ascending aorta morphogenesis	BP	0.212196	1	GO:0035910	ENSG00000124766,ENSG00000092969
GO:0048736	0.00572621	0.998181	10	116	appendage development	BP	0.212196	1	GO:0048736	ENSG00000145730,ENSG00000147257,ENSG00000138696,ENSG00000143320,ENSG00000124766,ENSG00000141622,ENSG00000074047,ENSG00000151012,ENSG00000092969,ENSG00000150893
GO:0060173	0.00572621	0.998181	10	116	limb development	BP	0.212196	1	GO:0060173	ENSG00000145730,ENSG00000147257,ENSG00000138696,ENSG00000143320,ENSG00000124766,ENSG00000141622,ENSG00000074047,ENSG00000151012,ENSG00000092969,ENSG00000150893
GO:0034401	0.00573281	0.998177	10	119	chromatin organization involved in regulation of transcription	BP	0.212196	1	GO:0034401	ENSG00000093009,ENSG00000278463,ENSG00000276903,ENSG00000156802,ENSG00000196747,ENSG00000187837,ENSG00000188486,ENSG00000196787,ENSG00000197153,ENSG00000099284
GO:0030295	0.00573288	0.998636	7	65	protein kinase activator activity	MF	0.212196	1	GO:0030295	ENSG00000157168,ENSG00000184349,ENSG00000134057,ENSG00000088325,ENSG00000149503,ENSG00000183087,ENSG00000006634
GO:0051222	0.00574083	0.997588	16	239	positive regulation of protein transport	BP	0.212196	1	GO:0051222	ENSG00000075218,ENSG00000146648,ENSG00000138182,ENSG00000106633,ENSG00000114346,ENSG00000053438,ENSG00000101412,ENSG00000067606,ENSG00000163251,ENSG00000124766,ENSG00000183087,ENSG00000167535,ENSG00000163623,ENSG00000018189,ENSG00000092969,ENSG00000105327
GO:0031616	0.00577957	0.999582	3	12	spindle pole centrosome	CC	0.212709	1	GO:0031616	ENSG00000087586,ENSG00000178999,ENSG00000126787
GO:0006335	0.00578549	0.999291	4	24	DNA replication-dependent nucleosome assembly	BP	0.212709	1	GO:0006335	ENSG00000105011,ENSG00000159259,ENSG00000167670,ENSG00000197153
GO:0034723	0.00578549	0.999291	4	24	DNA replication-dependent nucleosome organization	BP	0.212709	1	GO:0034723	ENSG00000105011,ENSG00000159259,ENSG00000167670,ENSG00000197153
GO:0140416	0.00582123	0.999578	3	12	transcription regulator inhibitor activity	MF	0.213644	1	GO:0140416	ENSG00000125968,ENSG00000115738,ENSG00000146918
GO:0003010	0.00587609	0.999873	2	4	voluntary skeletal muscle contraction	BP	0.214876	1	GO:0003010	ENSG00000092054,ENSG00000182253
GO:0014721	0.00587609	0.999873	2	4	twitch skeletal muscle contraction	BP	0.214876	1	GO:0014721	ENSG00000092054,ENSG00000182253
GO:0050896	0.00588587	0.995582	214	5728	response to stimulus	BP	0.214876	1	GO:0050896	ENSG00000065328,ENSG00000076003,ENSG00000171320,ENSG00000168077,ENSG00000176165,ENSG00000145730,ENSG00000136352,ENSG00000093009,ENSG00000112742,ENSG00000118193,ENSG00000075218,ENSG00000104738,ENSG00000168875,ENSG00000089685,ENSG00000139618,ENSG00000070729,ENSG00000157168,ENSG00000100427,ENSG00000164104,ENSG00000154358,ENSG00000087586,ENSG00000125820,ENSG00000143476,ENSG00000242265,ENSG00000140525…
GO:0060429	0.00592405	0.996524	39	777	epithelium development	BP	0.215889	1	GO:0060429	ENSG00000136352,ENSG00000139618,ENSG00000157168,ENSG00000125820,ENSG00000147257,ENSG00000125968,ENSG00000146648,ENSG00000138182,ENSG00000142627,ENSG00000147862,ENSG00000041982,ENSG00000074527,ENSG00000008300,ENSG00000115738,ENSG00000163251,ENSG00000111602,ENSG00000176890,ENSG00000170312,ENSG00000183856,ENSG00000081181,ENSG00000138771,ENSG00000033867,ENSG00000005513,ENSG00000124766,ENSG00000099284…
GO:1904668	0.00597236	0.999563	3	12	positive regulation of ubiquitin protein ligase activity	BP	0.217167	1	GO:1904668	ENSG00000117399,ENSG00000166851,ENSG00000175063
GO:0060510	0.00598753	0.999869	2	4	type II pneumocyte differentiation	BP	0.217167	1	GO:0060510	ENSG00000136352,ENSG00000147862
GO:0016321	0.00599053	0.999869	2	4	female meiosis chromosome segregation	BP	0.217167	1	GO:0016321	ENSG00000112742,ENSG00000166851
GO:2001222	0.00611254	0.998973	5	35	regulation of neuron migration	BP	0.221204	1	GO:2001222	ENSG00000168875,ENSG00000138182,ENSG00000070808,ENSG00000163623,ENSG00000178568
GO:0007079	0.00615747	0.999863	2	4	mitotic chromosome movement towards spindle pole	BP	0.222441	1	GO:0007079	ENSG00000138778,ENSG00000126787
GO:0021537	0.0062138	0.997543	14	195	telencephalon development	BP	0.224086	1	GO:0021537	ENSG00000176165,ENSG00000136352,ENSG00000118193,ENSG00000147862,ENSG00000054654,ENSG00000188486,ENSG00000183023,ENSG00000121966,ENSG00000145147,ENSG00000111783,ENSG00000198914,ENSG00000151012,ENSG00000178568,ENSG00000075702
GO:0042995	0.00622836	0.995758	77	1754	cell projection	CC	0.224221	1	GO:0042995	ENSG00000145730,ENSG00000093009,ENSG00000011426,ENSG00000070729,ENSG00000087586,ENSG00000125851,ENSG00000104435,ENSG00000177707,ENSG00000182256,ENSG00000067715,ENSG00000138182,ENSG00000167654,ENSG00000090889,ENSG00000142627,ENSG00000147862,ENSG00000188107,ENSG00000054654,ENSG00000015592,ENSG00000095370,ENSG00000170091,ENSG00000155980,ENSG00000089169,ENSG00000067606,ENSG00000163873,ENSG00000088325…
GO:0017111	0.00624112	0.996435	35	678	nucleoside-triphosphatase activity	MF	0.224291	1	GO:0017111	ENSG00000076003,ENSG00000118193,ENSG00000138160,ENSG00000104738,ENSG00000137807,ENSG00000186185,ENSG00000085999,ENSG00000156802,ENSG00000138182,ENSG00000090889,ENSG00000142945,ENSG00000169213,ENSG00000100297,ENSG00000073111,ENSG00000170004,ENSG00000155980,ENSG00000117245,ENSG00000128641,ENSG00000204843,ENSG00000112118,ENSG00000186638,ENSG00000084731,ENSG00000092054,ENSG00000111445,ENSG00000160957…
GO:0010971	0.00628189	0.999215	4	23	positive regulation of G2/M transition of mitotic cell cycle	BP	0.225365	1	GO:0010971	ENSG00000143476,ENSG00000134057,ENSG00000170312,ENSG00000101224
GO:1901993	0.00632668	0.999858	2	4	regulation of meiotic cell cycle phase transition	BP	0.22658	1	GO:1901993	ENSG00000112742,ENSG00000101224
GO:0043583	0.00637705	0.997805	11	139	ear development	BP	0.227991	1	GO:0043583	ENSG00000176165,ENSG00000145386,ENSG00000073111,ENSG00000144749,ENSG00000033867,ENSG00000186297,ENSG00000196767,ENSG00000074047,ENSG00000132932,ENSG00000092969,ENSG00000150893
GO:0006468	0.00639096	0.995925	54	1158	protein phosphorylation	BP	0.228095	1	GO:0006468	ENSG00000169679,ENSG00000112742,ENSG00000118193,ENSG00000089685,ENSG00000157168,ENSG00000154358,ENSG00000087586,ENSG00000100526,ENSG00000157456,ENSG00000184349,ENSG00000165304,ENSG00000146648,ENSG00000134057,ENSG00000081320,ENSG00000142627,ENSG00000114346,ENSG00000145386,ENSG00000168078,ENSG00000095370,ENSG00000067606,ENSG00000123080,ENSG00000171435,ENSG00000088325,ENSG00000163251,ENSG00000070808…
GO:0051987	0.00640273	0.999855	2	4	positive regulation of attachment of spindle microtubules to kinetochore	BP	0.228122	1	GO:0051987	ENSG00000134057,ENSG00000178999
GO:0021795	0.0064586	0.998901	5	35	cerebral cortex cell migration	BP	0.229718	1	GO:0021795	ENSG00000176165,ENSG00000136352,ENSG00000054654,ENSG00000145147,ENSG00000198914
GO:0014003	0.00649511	0.998888	5	37	oligodendrocyte development	BP	0.230621	1	GO:0014003	ENSG00000125820,ENSG00000148826,ENSG00000123560,ENSG00000184221,ENSG00000177807
GO:0043269	0.00653484	0.99602	44	904	regulation of ion transport	BP	0.231016	1	GO:0043269	ENSG00000145730,ENSG00000075218,ENSG00000184349,ENSG00000147257,ENSG00000146648,ENSG00000123104,ENSG00000067715,ENSG00000138182,ENSG00000106633,ENSG00000114346,ENSG00000053438,ENSG00000169213,ENSG00000123560,ENSG00000196517,ENSG00000101412,ENSG00000067606,ENSG00000188338,ENSG00000154118,ENSG00000163251,ENSG00000070808,ENSG00000183023,ENSG00000162989,ENSG00000155368,ENSG00000109991,ENSG00000124766…
GO:0000803	0.00654619	0.999173	4	23	sex chromosome	CC	0.231016	1	GO:0000803	ENSG00000171320,ENSG00000188486,ENSG00000099284,ENSG00000142731
GO:0045165	0.00655056	0.997737	11	139	cell fate commitment	BP	0.231016	1	GO:0045165	ENSG00000176165,ENSG00000136352,ENSG00000125820,ENSG00000148826,ENSG00000115738,ENSG00000184221,ENSG00000205927,ENSG00000005513,ENSG00000074047,ENSG00000162493,ENSG00000178568
GO:1990918	0.00655081	0.99985	2	4	double-strand break repair involved in meiotic recombination	BP	0.231016	1	GO:1990918	ENSG00000144554,ENSG00000136492
GO:0030296	0.0066413	0.999495	3	12	protein tyrosine kinase activator activity	MF	0.23381	1	GO:0030296	ENSG00000157168,ENSG00000184349,ENSG00000183087
GO:0050908	0.00668597	0.99949	3	12	detection of light stimulus involved in visual perception	BP	0.234586	1	GO:0050908	ENSG00000070729,ENSG00000188107,ENSG00000132932
GO:0050962	0.00668597	0.99949	3	12	detection of light stimulus involved in sensory perception	BP	0.234586	1	GO:0050962	ENSG00000070729,ENSG00000188107,ENSG00000132932
GO:0033165	0.00673877	0.999843	2	4	interphotoreceptor matrix	CC	0.236039	1	GO:0033165	ENSG00000188107,ENSG00000038427
GO:0003284	0.0067688	0.999842	2	4	septum primum development	BP	0.236293	1	GO:0003284	ENSG00000124766,ENSG00000092969
GO:0003289	0.0067688	0.999842	2	4	atrial septum primum morphogenesis	BP	0.236293	1	GO:0003289	ENSG00000124766,ENSG00000092969
GO:1903859	0.00678795	0.999133	4	23	regulation of dendrite extension	BP	0.236563	1	GO:1903859	ENSG00000067715,ENSG00000119866,ENSG00000121966,ENSG00000132872
GO:0042775	0.00680571	0.998116	8	89	mitochondrial ATP synthesis coupled electron transport	BP	0.236784	1	GO:0042775	ENSG00000134057,ENSG00000198840,ENSG00000170312,ENSG00000212907,ENSG00000198938,ENSG00000198786,ENSG00000198804,ENSG00000198727
GO:0012501	0.00685578	0.995473	63	1414	programmed cell death	BP	0.237519	1	GO:0012501	ENSG00000169679,ENSG00000118193,ENSG00000089685,ENSG00000139618,ENSG00000164104,ENSG00000154358,ENSG00000087586,ENSG00000242265,ENSG00000101057,ENSG00000165304,ENSG00000173376,ENSG00000012048,ENSG00000125968,ENSG00000146648,ENSG00000081320,ENSG00000167654,ENSG00000142627,ENSG00000114346,ENSG00000073111,ENSG00000150907,ENSG00000182010,ENSG00000101412,ENSG00000182985,ENSG00000067606,ENSG00000088325…
GO:0009628	0.0068606	0.995809	44	914	response to abiotic stimulus	BP	0.237519	1	GO:0009628	ENSG00000168077,ENSG00000145730,ENSG00000139618,ENSG00000070729,ENSG00000100427,ENSG00000143476,ENSG00000085999,ENSG00000173376,ENSG00000012048,ENSG00000146648,ENSG00000134057,ENSG00000123104,ENSG00000188107,ENSG00000041982,ENSG00000114346,ENSG00000145386,ENSG00000168078,ENSG00000144554,ENSG00000150907,ENSG00000101412,ENSG00000198840,ENSG00000115738,ENSG00000188486,ENSG00000188338,ENSG00000070808…
GO:0048518	0.0068612	0.994872	166	4307	positive regulation of biological process	BP	0.237519	1	GO:0048518	ENSG00000137804,ENSG00000176165,ENSG00000136352,ENSG00000112742,ENSG00000118193,ENSG00000185697,ENSG00000134595,ENSG00000075218,ENSG00000184661,ENSG00000011426,ENSG00000089685,ENSG00000139618,ENSG00000157168,ENSG00000100427,ENSG00000164104,ENSG00000154358,ENSG00000087586,ENSG00000125820,ENSG00000148826,ENSG00000143476,ENSG00000137807,ENSG00000140525,ENSG00000101057,ENSG00000184349,ENSG00000142611…
GO:0099738	0.00687516	0.998812	5	35	cell cortex region	CC	0.237606	1	GO:0099738	ENSG00000011426,ENSG00000067606,ENSG00000082805,ENSG00000204843,ENSG00000164061
GO:0070507	0.00709601	0.997672	10	120	regulation of microtubule cytoskeleton organization	BP	0.24483	1	GO:0070507	ENSG00000184349,ENSG00000104435,ENSG00000152503,ENSG00000015592,ENSG00000076382,ENSG00000088325,ENSG00000166851,ENSG00000204843,ENSG00000083799,ENSG00000121621
GO:0007096	0.00720561	0.999426	3	13	regulation of exit from mitosis	BP	0.248199	1	GO:0007096	ENSG00000011426,ENSG00000146670,ENSG00000175063
GO:0042773	0.00725778	0.997968	8	90	ATP synthesis coupled electron transport	BP	0.249581	1	GO:0042773	ENSG00000134057,ENSG00000198840,ENSG00000170312,ENSG00000212907,ENSG00000198938,ENSG00000198786,ENSG00000198804,ENSG00000198727
GO:0045859	0.00732383	0.995918	31	591	regulation of protein kinase activity	BP	0.251435	1	GO:0045859	ENSG00000118193,ENSG00000157168,ENSG00000100526,ENSG00000157456,ENSG00000184349,ENSG00000146648,ENSG00000134057,ENSG00000114346,ENSG00000145386,ENSG00000168078,ENSG00000067606,ENSG00000123080,ENSG00000088325,ENSG00000163251,ENSG00000166851,ENSG00000183023,ENSG00000107954,ENSG00000170312,ENSG00000183856,ENSG00000149503,ENSG00000146918,ENSG00000121966,ENSG00000101224,ENSG00000163362,ENSG00000138778…
GO:0005254	0.00737034	0.998699	5	37	chloride channel activity	MF	0.252614	1	GO:0005254	ENSG00000182256,ENSG00000141540,ENSG00000186297,ENSG00000163288,ENSG00000011677
GO:1904071	0.00739828	0.999819	2	4	presynaptic active zone assembly	BP	0.252823	1	GO:1904071	ENSG00000118946,ENSG00000164061
GO:0043067	0.00740084	0.995342	49	1051	regulation of programmed cell death	BP	0.252823	1	GO:0043067	ENSG00000118193,ENSG00000089685,ENSG00000164104,ENSG00000154358,ENSG00000087586,ENSG00000101057,ENSG00000165304,ENSG00000173376,ENSG00000012048,ENSG00000125968,ENSG00000146648,ENSG00000081320,ENSG00000114346,ENSG00000150907,ENSG00000182010,ENSG00000101412,ENSG00000067606,ENSG00000136002,ENSG00000070808,ENSG00000166851,ENSG00000082805,ENSG00000138696,ENSG00000107954,ENSG00000164109,ENSG00000170312…
GO:0098971	0.00742626	0.999818	2	4	anterograde dendritic transport of neurotransmitter receptor complex	BP	0.253274	1	GO:0098971	ENSG00000155980,ENSG00000117245
GO:1902806	0.00766277	0.997292	11	144	regulation of cell cycle G1/S phase transition	BP	0.260912	1	GO:1902806	ENSG00000118193,ENSG00000075218,ENSG00000087586,ENSG00000146648,ENSG00000134057,ENSG00000101412,ENSG00000115738,ENSG00000123080,ENSG00000170312,ENSG00000124766,ENSG00000123374
GO:0006119	0.00768032	0.997444	10	129	oxidative phosphorylation	BP	0.261022	1	GO:0006119	ENSG00000134057,ENSG00000228253,ENSG00000198840,ENSG00000170312,ENSG00000212907,ENSG00000198938,ENSG00000198786,ENSG00000198804,ENSG00000198727,ENSG00000198899
GO:0030324	0.00769119	0.997444	10	123	lung development	BP	0.261022	1	GO:0030324	ENSG00000136352,ENSG00000147257,ENSG00000146648,ENSG00000147862,ENSG00000041982,ENSG00000111602,ENSG00000087116,ENSG00000074047,ENSG00000151012,ENSG00000162493
GO:0000307	0.00779101	0.9986	5	39	cyclin-dependent protein kinase holoenzyme complex	CC	0.263978	1	GO:0000307	ENSG00000157456,ENSG00000134057,ENSG00000145386,ENSG00000170312,ENSG00000123374
GO:0035563	0.00786746	0.999352	3	13	positive regulation of chromatin binding	BP	0.266133	1	GO:0035563	ENSG00000138496,ENSG00000167513,ENSG00000112312
GO:0048732	0.00790563	0.996369	18	290	gland development	BP	0.266989	1	GO:0048732	ENSG00000145730,ENSG00000136352,ENSG00000134595,ENSG00000139618,ENSG00000157168,ENSG00000087586,ENSG00000157456,ENSG00000146648,ENSG00000142627,ENSG00000041982,ENSG00000074527,ENSG00000115738,ENSG00000107954,ENSG00000176890,ENSG00000183856,ENSG00000074047,ENSG00000178568,ENSG00000092969
GO:0004888	0.00808927	0.995959	22	380	transmembrane signaling receptor activity	MF	0.272746	1	GO:0004888	ENSG00000136040,ENSG00000146648,ENSG00000182256,ENSG00000142627,ENSG00000117525,ENSG00000008300,ENSG00000186867,ENSG00000163873,ENSG00000155093,ENSG00000163251,ENSG00000138696,ENSG00000109991,ENSG00000186297,ENSG00000121966,ENSG00000156687,ENSG00000147955,ENSG00000163288,ENSG00000175697,ENSG00000198822,ENSG00000011677,ENSG00000178568,ENSG00000198910
GO:0036296	0.00813295	0.998895	4	25	response to increased oxygen levels	BP	0.273774	1	GO:0036296	ENSG00000150907,ENSG00000162493,ENSG00000198727,ENSG00000198899
GO:0071732	0.00816437	0.999319	3	13	cellular response to nitric oxide	BP	0.274386	1	GO:0071732	ENSG00000145386,ENSG00000150907,ENSG00000123374
GO:0072425	0.00821452	0.999313	3	13	signal transduction involved in G2 DNA damage checkpoint	BP	0.275625	1	GO:0072425	ENSG00000143476,ENSG00000012048,ENSG00000166851
GO:0009743	0.00826783	0.996889	12	165	response to carbohydrate	BP	0.276966	1	GO:0009743	ENSG00000125820,ENSG00000184349,ENSG00000106633,ENSG00000155093,ENSG00000183023,ENSG00000167513,ENSG00000109991,ENSG00000124766,ENSG00000183087,ENSG00000173175,ENSG00000163623,ENSG00000118263
GO:0042981	0.0084756	0.994648	48	1033	regulation of apoptotic process	BP	0.283468	1	GO:0042981	ENSG00000118193,ENSG00000089685,ENSG00000164104,ENSG00000154358,ENSG00000087586,ENSG00000101057,ENSG00000165304,ENSG00000173376,ENSG00000012048,ENSG00000125968,ENSG00000146648,ENSG00000081320,ENSG00000114346,ENSG00000150907,ENSG00000182010,ENSG00000101412,ENSG00000067606,ENSG00000136002,ENSG00000070808,ENSG00000166851,ENSG00000082805,ENSG00000138696,ENSG00000107954,ENSG00000164109,ENSG00000170312…
GO:0019209	0.0085098	0.99781	7	70	kinase activator activity	MF	0.284153	1	GO:0019209	ENSG00000157168,ENSG00000184349,ENSG00000134057,ENSG00000088325,ENSG00000149503,ENSG00000183087,ENSG00000006634
GO:0004386	0.0085336	0.996939	11	143	helicase activity	MF	0.28449	1	GO:0004386	ENSG00000076003,ENSG00000104738,ENSG00000085999,ENSG00000100297,ENSG00000073111,ENSG00000170004,ENSG00000112118,ENSG00000111445,ENSG00000160957,ENSG00000049541,ENSG00000136492
GO:0061098	0.00861304	0.998417	5	38	positive regulation of protein tyrosine kinase activity	BP	0.286668	1	GO:0061098	ENSG00000157168,ENSG00000107954,ENSG00000146918,ENSG00000183087,ENSG00000159640
GO:0031935	0.00862658	0.999255	3	14	regulation of chromatin silencing	BP	0.286668	1	GO:0031935	ENSG00000093009,ENSG00000156802,ENSG00000187837
GO:0045739	0.00868363	0.997755	7	71	positive regulation of DNA repair	BP	0.288102	1	GO:0045739	ENSG00000012048,ENSG00000146648,ENSG00000111206,ENSG00000188486,ENSG00000138496,ENSG00000111602,ENSG00000111247
GO:0014069	0.00877992	0.995924	18	290	postsynaptic density	CC	0.290831	1	GO:0014069	ENSG00000177707,ENSG00000119866,ENSG00000196517,ENSG00000067606,ENSG00000070808,ENSG00000183023,ENSG00000107954,ENSG00000144847,ENSG00000008086,ENSG00000148700,ENSG00000147955,ENSG00000185666,ENSG00000198822,ENSG00000158856,ENSG00000178568,ENSG00000140600,ENSG00000164061,ENSG00000186479
GO:0048232	0.00886114	0.995786	19	319	male gamete generation	BP	0.293054	1	GO:0048232	ENSG00000185697,ENSG00000139618,ENSG00000164104,ENSG00000177707,ENSG00000105011,ENSG00000134057,ENSG00000164611,ENSG00000101412,ENSG00000188486,ENSG00000182985,ENSG00000107954,ENSG00000176371,ENSG00000138587,ENSG00000087116,ENSG00000161800,ENSG00000005513,ENSG00000136492,ENSG00000121621,ENSG00000159640
GO:0009953	0.0089509	0.997979	6	55	dorsal/ventral pattern formation	BP	0.295551	1	GO:0009953	ENSG00000176165,ENSG00000136352,ENSG00000125820,ENSG00000138696,ENSG00000074047,ENSG00000111783
GO:0030054	0.00896965	0.993868	71	1622	cell junction	CC	0.295699	1	GO:0030054	ENSG00000171320,ENSG00000070729,ENSG00000154358,ENSG00000118946,ENSG00000137807,ENSG00000110841,ENSG00000177707,ENSG00000146648,ENSG00000182256,ENSG00000067715,ENSG00000167654,ENSG00000142627,ENSG00000041982,ENSG00000114346,ENSG00000054654,ENSG00000169213,ENSG00000123560,ENSG00000119866,ENSG00000196517,ENSG00000155980,ENSG00000089169,ENSG00000182985,ENSG00000067606,ENSG00000163873,ENSG00000155093…
GO:1903829	0.00904925	0.996001	16	251	positive regulation of cellular protein localization	BP	0.29785	1	GO:1903829	ENSG00000075218,ENSG00000146648,ENSG00000142627,ENSG00000114346,ENSG00000077585,ENSG00000198743,ENSG00000101412,ENSG00000163251,ENSG00000166851,ENSG00000138496,ENSG00000167513,ENSG00000170312,ENSG00000080986,ENSG00000167535,ENSG00000178568,ENSG00000105327
GO:0005663	0.00911667	0.999713	2	5	DNA replication factor C complex	CC	0.299593	1	GO:0005663	ENSG00000111445,ENSG00000049541
GO:0030307	0.00920157	0.996858	10	125	positive regulation of cell growth	BP	0.301517	1	GO:0030307	ENSG00000146648,ENSG00000067715,ENSG00000167178,ENSG00000143320,ENSG00000008086,ENSG00000121966,ENSG00000132872,ENSG00000018189,ENSG00000198910,ENSG00000092969
GO:0090596	0.0092043	0.996487	12	165	sensory organ morphogenesis	BP	0.301517	1	GO:0090596	ENSG00000176165,ENSG00000177707,ENSG00000142627,ENSG00000163251,ENSG00000144749,ENSG00000218336,ENSG00000197406,ENSG00000005513,ENSG00000196767,ENSG00000146555,ENSG00000074047,ENSG00000132932
GO:0051642	0.00931099	0.998684	4	25	centrosome localization	BP	0.303841	1	GO:0051642	ENSG00000087586,ENSG00000054654,ENSG00000164109,ENSG00000126787
GO:0051704	0.00933058	0.994607	33	656	multi-organism process	BP	0.303841	1	GO:0051704	ENSG00000145730,ENSG00000112742,ENSG00000185697,ENSG00000139618,ENSG00000164104,ENSG00000087586,ENSG00000157456,ENSG00000177707,ENSG00000152503,ENSG00000105011,ENSG00000134057,ENSG00000164611,ENSG00000144554,ENSG00000101412,ENSG00000188486,ENSG00000182985,ENSG00000188338,ENSG00000166851,ENSG00000138696,ENSG00000107954,ENSG00000176371,ENSG00000170312,ENSG00000138587,ENSG00000087116,ENSG00000161800…
GO:0045842	0.00935078	0.999169	3	14	positive regulation of mitotic metaphase/anaphase transition	BP	0.303841	1	GO:0045842	ENSG00000135476,ENSG00000167513,ENSG00000126787
GO:1901970	0.00935078	0.999169	3	14	positive regulation of mitotic sister chromatid separation	BP	0.303841	1	GO:1901970	ENSG00000135476,ENSG00000167513,ENSG00000126787
GO:1902101	0.00935078	0.999169	3	14	positive regulation of metaphase/anaphase transition of cell cycle	BP	0.303841	1	GO:1902101	ENSG00000135476,ENSG00000167513,ENSG00000126787
GO:0033273	0.00936969	0.997861	6	56	response to vitamin	BP	0.303841	1	GO:0033273	ENSG00000146648,ENSG00000041982,ENSG00000176890,ENSG00000136492,ENSG00000183087,ENSG00000198727
GO:0000939	0.00937782	0.9997	2	5	condensed chromosome inner kinetochore	CC	0.303841	1	GO:0000939	ENSG00000115163,ENSG00000123219
GO:0032886	0.00939468	0.996242	13	185	regulation of microtubule-based process	BP	0.303913	1	GO:0032886	ENSG00000087586,ENSG00000184349,ENSG00000104435,ENSG00000012048,ENSG00000152503,ENSG00000015592,ENSG00000076382,ENSG00000088325,ENSG00000166851,ENSG00000204843,ENSG00000083799,ENSG00000121621,ENSG00000142731
GO:0035905	0.00942673	0.999697	2	5	ascending aorta development	BP	0.304475	1	GO:0035905	ENSG00000124766,ENSG00000092969
GO:0030323	0.00953028	0.996727	10	127	respiratory tube development	BP	0.307235	1	GO:0030323	ENSG00000136352,ENSG00000147257,ENSG00000146648,ENSG00000147862,ENSG00000041982,ENSG00000111602,ENSG00000087116,ENSG00000074047,ENSG00000151012,ENSG00000162493
GO:0021513	0.0095551	0.999144	3	14	spinal cord dorsal/ventral patterning	BP	0.307235	1	GO:0021513	ENSG00000125820,ENSG00000074047,ENSG00000111783
GO:0061140	0.00956625	0.999691	2	5	lung secretory cell differentiation	BP	0.307235	1	GO:0061140	ENSG00000136352,ENSG00000147862
GO:0032991	0.00957146	0.992789	157	4095	protein-containing complex	CC	0.307235	1	GO:0032991	ENSG00000065328,ENSG00000076003,ENSG00000168077,ENSG00000169679,ENSG00000136352,ENSG00000274641,ENSG00000093009,ENSG00000118193,ENSG00000138160,ENSG00000273703,ENSG00000275713,ENSG00000121152,ENSG00000104738,ENSG00000168875,ENSG00000136824,ENSG00000089685,ENSG00000139618,ENSG00000278463,ENSG00000276903,ENSG00000070729,ENSG00000115163,ENSG00000164104,ENSG00000087586,ENSG00000143476,ENSG00000137807…
GO:0032027	0.00960816	0.999689	2	5	myosin light chain binding	MF	0.307936	1	GO:0032027	ENSG00000183856,ENSG00000121966
GO:1905446	0.0096319	0.999687	2	5	regulation of mitochondrial ATP synthesis coupled electron transport	BP	0.308221	1	GO:1905446	ENSG00000134057,ENSG00000170312
GO:0005542	0.00967463	0.999685	2	5	folic acid binding	MF	0.309111	1	GO:0005542	ENSG00000176890,ENSG00000228716
GO:0032147	0.00972253	0.995669	16	251	activation of protein kinase activity	BP	0.310101	1	GO:0032147	ENSG00000118193,ENSG00000157168,ENSG00000184349,ENSG00000146648,ENSG00000114346,ENSG00000168078,ENSG00000067606,ENSG00000088325,ENSG00000170312,ENSG00000183856,ENSG00000121966,ENSG00000163362,ENSG00000183087,ENSG00000173175,ENSG00000197442,ENSG00000092969
GO:0016462	0.00973551	0.99422	36	725	pyrophosphatase activity	MF	0.310101	1	GO:0016462	ENSG00000076003,ENSG00000118193,ENSG00000138160,ENSG00000104738,ENSG00000137807,ENSG00000186185,ENSG00000085999,ENSG00000156802,ENSG00000138182,ENSG00000167654,ENSG00000090889,ENSG00000142945,ENSG00000169213,ENSG00000100297,ENSG00000073111,ENSG00000170004,ENSG00000155980,ENSG00000117245,ENSG00000128641,ENSG00000204843,ENSG00000112118,ENSG00000186638,ENSG00000084731,ENSG00000092054,ENSG00000111445…
GO:0062037	0.00978125	0.99968	2	5	D-loop DNA binding	MF	0.311037	1	GO:0062037	ENSG00000111247,ENSG00000160957
GO:0019800	0.00980742	0.999679	2	5	peptide cross-linking via chondroitin 4-sulfate glycosaminoglycan	BP	0.311037	1	GO:0019800	ENSG00000173376,ENSG00000182492
GO:1905462	0.00981291	0.999678	2	5	regulation of DNA duplex unwinding	BP	0.311037	1	GO:1905462	ENSG00000073111,ENSG00000131747
GO:0048664	0.00983901	0.999677	2	5	neuron fate determination	BP	0.311037	1	GO:0048664	ENSG00000176165,ENSG00000125820
GO:1902751	0.00983991	0.998581	4	26	positive regulation of cell cycle G2/M phase transition	BP	0.311037	1	GO:1902751	ENSG00000143476,ENSG00000134057,ENSG00000170312,ENSG00000101224
GO:0048168	0.00987356	0.998116	5	40	regulation of neuronal synaptic plasticity	BP	0.311626	1	GO:0048168	ENSG00000154118,ENSG00000070808,ENSG00000107954,ENSG00000102003,ENSG00000177807
GO:1904951	0.00994012	0.995561	16	254	positive regulation of establishment of protein localization	BP	0.31325	1	GO:1904951	ENSG00000075218,ENSG00000146648,ENSG00000138182,ENSG00000106633,ENSG00000114346,ENSG00000053438,ENSG00000101412,ENSG00000067606,ENSG00000163251,ENSG00000124766,ENSG00000183087,ENSG00000167535,ENSG00000163623,ENSG00000018189,ENSG00000092969,ENSG00000105327
GO:0000820	0.00999341	0.999669	2	5	regulation of glutamine family amino acid metabolic process	BP	0.314451	1	GO:0000820	ENSG00000167654,ENSG00000151012
GO:0021529	0.0100254	0.999668	2	5	spinal cord oligodendrocyte cell differentiation	BP	0.314981	1	GO:0021529	ENSG00000125820,ENSG00000205927
GO:0043237	0.0100611	0.999666	2	5	laminin-1 binding	MF	0.315468	1	GO:0043237	ENSG00000074527,ENSG00000145147
GO:0045666	0.0100828	0.997312	7	74	positive regulation of neuron differentiation	BP	0.315468	1	GO:0045666	ENSG00000176165,ENSG00000125820,ENSG00000114346,ENSG00000091129,ENSG00000074047,ENSG00000163623,ENSG00000140600
GO:0070482	0.0101145	0.995233	18	299	response to oxygen levels	BP	0.315468	1	GO:0070482	ENSG00000145730,ENSG00000173376,ENSG00000134057,ENSG00000123104,ENSG00000145386,ENSG00000150907,ENSG00000101412,ENSG00000183023,ENSG00000153904,ENSG00000109991,ENSG00000121966,ENSG00000136492,ENSG00000198786,ENSG00000167535,ENSG00000162493,ENSG00000198727,ENSG00000092969,ENSG00000198899
GO:0016817	0.010117	0.993977	36	727	hydrolase activity, acting on acid anhydrides	MF	0.315468	1	GO:0016817	ENSG00000076003,ENSG00000118193,ENSG00000138160,ENSG00000104738,ENSG00000137807,ENSG00000186185,ENSG00000085999,ENSG00000156802,ENSG00000138182,ENSG00000167654,ENSG00000090889,ENSG00000142945,ENSG00000169213,ENSG00000100297,ENSG00000073111,ENSG00000170004,ENSG00000155980,ENSG00000117245,ENSG00000128641,ENSG00000204843,ENSG00000112118,ENSG00000186638,ENSG00000084731,ENSG00000092054,ENSG00000111445…
GO:0016818	0.010117	0.993977	36	727	hydrolase activity, acting on acid anhydrides, in phosphorus-containing anhydrides	MF	0.315468	1	GO:0016818	ENSG00000076003,ENSG00000118193,ENSG00000138160,ENSG00000104738,ENSG00000137807,ENSG00000186185,ENSG00000085999,ENSG00000156802,ENSG00000138182,ENSG00000167654,ENSG00000090889,ENSG00000142945,ENSG00000169213,ENSG00000100297,ENSG00000073111,ENSG00000170004,ENSG00000155980,ENSG00000117245,ENSG00000128641,ENSG00000204843,ENSG00000112118,ENSG00000186638,ENSG00000084731,ENSG00000092054,ENSG00000111445…
GO:0006547	0.0101373	0.999662	2	5	histidine metabolic process	BP	0.315626	1	GO:0006547	ENSG00000140287,ENSG00000100714
GO:0022836	0.0101672	0.995732	14	206	gated channel activity	MF	0.316082	1	GO:0022836	ENSG00000070729,ENSG00000182256,ENSG00000123104,ENSG00000163873,ENSG00000162989,ENSG00000141540,ENSG00000109991,ENSG00000186297,ENSG00000171126,ENSG00000129159,ENSG00000163288,ENSG00000177807,ENSG00000167535,ENSG00000011677
GO:0048599	0.0102292	0.998508	4	26	oocyte development	BP	0.317535	1	GO:0048599	ENSG00000139618,ENSG00000087586,ENSG00000134057,ENSG00000101224
GO:0044093	0.0103666	0.993138	57	1268	positive regulation of molecular function	BP	0.321319	1	GO:0044093	ENSG00000118193,ENSG00000121152,ENSG00000157168,ENSG00000164104,ENSG00000184349,ENSG00000146648,ENSG00000134057,ENSG00000142627,ENSG00000117399,ENSG00000114346,ENSG00000117525,ENSG00000147488,ENSG00000168078,ENSG00000196517,ENSG00000198743,ENSG00000182010,ENSG00000067606,ENSG00000088325,ENSG00000163251,ENSG00000070808,ENSG00000166851,ENSG00000082805,ENSG00000138496,ENSG00000107954,ENSG00000175063…
GO:1903429	0.010427	0.999035	3	14	regulation of cell maturation	BP	0.32224	1	GO:1903429	ENSG00000118193,ENSG00000087586,ENSG00000119866
GO:0032279	0.0104274	0.995071	18	295	asymmetric synapse	CC	0.32224	1	GO:0032279	ENSG00000177707,ENSG00000119866,ENSG00000196517,ENSG00000067606,ENSG00000070808,ENSG00000183023,ENSG00000107954,ENSG00000144847,ENSG00000008086,ENSG00000148700,ENSG00000147955,ENSG00000185666,ENSG00000198822,ENSG00000158856,ENSG00000178568,ENSG00000140600,ENSG00000164061,ENSG00000186479
GO:0009306	0.0105713	0.995246	16	255	protein secretion	BP	0.325716	1	GO:0009306	ENSG00000145730,ENSG00000184349,ENSG00000146648,ENSG00000123104,ENSG00000106633,ENSG00000053438,ENSG00000169213,ENSG00000155093,ENSG00000124766,ENSG00000168913,ENSG00000171951,ENSG00000173175,ENSG00000163623,ENSG00000158856,ENSG00000118263,ENSG00000092969
GO:0035592	0.0105713	0.995246	16	255	establishment of protein localization to extracellular region	BP	0.325716	1	GO:0035592	ENSG00000145730,ENSG00000184349,ENSG00000146648,ENSG00000123104,ENSG00000106633,ENSG00000053438,ENSG00000169213,ENSG00000155093,ENSG00000124766,ENSG00000168913,ENSG00000171951,ENSG00000173175,ENSG00000163623,ENSG00000158856,ENSG00000118263,ENSG00000092969
GO:0009162	0.010593	0.999002	3	15	deoxyribonucleoside monophosphate metabolic process	BP	0.325769	1	GO:0009162	ENSG00000188641,ENSG00000176890,ENSG00000167900
GO:0008150	0.0106045	0.994284	401	11898	biological_process	BP	0.325769	1	GO:0008150	ENSG00000204131,ENSG00000123485,ENSG00000065328,ENSG00000137804,ENSG00000076003,ENSG00000171320,ENSG00000168077,ENSG00000176165,ENSG00000169679,ENSG00000165244,ENSG00000145730,ENSG00000136352,ENSG00000274641,ENSG00000093009,ENSG00000112742,ENSG00000118193,ENSG00000185697,ENSG00000138160,ENSG00000134595,ENSG00000273703,ENSG00000275713,ENSG00000075218,ENSG00000121152,ENSG00000104738,ENSG00000168875…
GO:0060042	0.0106252	0.997936	5	40	retina morphogenesis in camera-type eye	BP	0.325923	1	GO:0060042	ENSG00000177707,ENSG00000197406,ENSG00000005513,ENSG00000146555,ENSG00000132932
GO:0021879	0.0106527	0.997925	5	41	forebrain neuron differentiation	BP	0.326285	1	GO:0021879	ENSG00000176165,ENSG00000136352,ENSG00000173376,ENSG00000145147,ENSG00000178568
GO:0061842	0.0107267	0.998414	4	26	microtubule organizing center localization	BP	0.328002	1	GO:0061842	ENSG00000087586,ENSG00000054654,ENSG00000164109,ENSG00000126787
GO:0030297	0.0107404	0.999631	2	5	transmembrane receptor protein tyrosine kinase activator activity	MF	0.328002	1	GO:0030297	ENSG00000157168,ENSG00000184349
GO:0035174	0.0109668	0.999619	2	5	histone serine kinase activity	MF	0.334424	1	GO:0035174	ENSG00000087586,ENSG00000178999
GO:0051253	0.0110411	0.992855	50	1099	negative regulation of RNA metabolic process	BP	0.336021	1	GO:0051253	ENSG00000176165,ENSG00000136352,ENSG00000093009,ENSG00000134595,ENSG00000168875,ENSG00000089685,ENSG00000278463,ENSG00000276903,ENSG00000157168,ENSG00000164104,ENSG00000148826,ENSG00000142611,ENSG00000156802,ENSG00000012048,ENSG00000008441,ENSG00000125968,ENSG00000196747,ENSG00000147862,ENSG00000111206,ENSG00000187837,ENSG00000119866,ENSG00000150907,ENSG00000101412,ENSG00000170004,ENSG00000115738…
GO:0000076	0.0110516	0.998942	3	15	DNA replication checkpoint	BP	0.336021	1	GO:0000076	ENSG00000093009,ENSG00000111602,ENSG00000167513
GO:0050830	0.0111739	0.998315	4	28	defense response to Gram-positive bacterium	BP	0.338991	1	GO:0050830	ENSG00000164104,ENSG00000278588,ENSG00000142627,ENSG00000180596
GO:1902742	0.011182	0.99832	4	27	apoptotic process involved in development	BP	0.338991	1	GO:1902742	ENSG00000260903,ENSG00000163251,ENSG00000145147,ENSG00000092969
GO:0022602	0.0111986	0.998316	4	27	ovulation cycle process	BP	0.338997	1	GO:0022602	ENSG00000145730,ENSG00000138696,ENSG00000145147,ENSG00000092969
GO:1903827	0.0113091	0.993907	25	464	regulation of cellular protein localization	BP	0.341844	1	GO:1903827	ENSG00000075218,ENSG00000147257,ENSG00000146648,ENSG00000138182,ENSG00000142627,ENSG00000146670,ENSG00000114346,ENSG00000077585,ENSG00000198743,ENSG00000101412,ENSG00000067606,ENSG00000163251,ENSG00000166851,ENSG00000138496,ENSG00000167513,ENSG00000170312,ENSG00000080986,ENSG00000183087,ENSG00000167535,ENSG00000151012,ENSG00000158856,ENSG00000178568,ENSG00000018189,ENSG00000079482,ENSG00000105327
GO:0050730	0.0113632	0.99575	11	151	regulation of peptidyl-tyrosine phosphorylation	BP	0.342979	1	GO:0050730	ENSG00000157168,ENSG00000184349,ENSG00000146648,ENSG00000067606,ENSG00000138496,ENSG00000107954,ENSG00000146918,ENSG00000183087,ENSG00000158856,ENSG00000178568,ENSG00000159640
GO:0005814	0.0114002	0.995975	10	129	centriole	CC	0.343597	1	GO:0005814	ENSG00000087586,ENSG00000138180,ENSG00000166851,ENSG00000204843,ENSG00000186638,ENSG00000131747,ENSG00000133739,ENSG00000164087,ENSG00000142731,ENSG00000075702
GO:0048714	0.0115443	0.998877	3	15	positive regulation of oligodendrocyte differentiation	BP	0.347173	1	GO:0048714	ENSG00000125820,ENSG00000205927,ENSG00000121966
GO:2000134	0.0115523	0.996487	8	94	negative regulation of G1/S transition of mitotic cell cycle	BP	0.347173	1	GO:2000134	ENSG00000075218,ENSG00000087586,ENSG00000134057,ENSG00000101412,ENSG00000123080,ENSG00000170312,ENSG00000124766,ENSG00000123374
GO:0098937	0.0116604	0.999581	2	5	anterograde dendritic transport	BP	0.349914	1	GO:0098937	ENSG00000155980,ENSG00000117245
GO:0065003	0.0117827	0.992118	58	1318	protein-containing complex assembly	BP	0.353074	1	GO:0065003	ENSG00000123485,ENSG00000076003,ENSG00000274641,ENSG00000093009,ENSG00000118193,ENSG00000273703,ENSG00000275713,ENSG00000104738,ENSG00000011426,ENSG00000157168,ENSG00000115163,ENSG00000164104,ENSG00000184349,ENSG00000104435,ENSG00000278588,ENSG00000105011,ENSG00000134057,ENSG00000067715,ENSG00000114346,ENSG00000187837,ENSG00000159259,ENSG00000100297,ENSG00000073111,ENSG00000166451,ENSG00000170091…
GO:2000113	0.0118586	0.992202	53	1182	negative regulation of cellular macromolecule biosynthetic process	BP	0.354835	1	GO:2000113	ENSG00000176165,ENSG00000136352,ENSG00000093009,ENSG00000134595,ENSG00000168875,ENSG00000089685,ENSG00000139618,ENSG00000278463,ENSG00000276903,ENSG00000157168,ENSG00000164104,ENSG00000148826,ENSG00000142611,ENSG00000156802,ENSG00000012048,ENSG00000008441,ENSG00000125968,ENSG00000196747,ENSG00000147862,ENSG00000111206,ENSG00000187837,ENSG00000119866,ENSG00000150907,ENSG00000101412,ENSG00000170004…
GO:0051445	0.0119439	0.998164	4	28	regulation of meiotic cell cycle	BP	0.35687	1	GO:0051445	ENSG00000112742,ENSG00000117399,ENSG00000111247,ENSG00000101224
GO:0035295	0.0119729	0.99284	35	709	tube development	BP	0.357223	1	GO:0035295	ENSG00000136352,ENSG00000125820,ENSG00000147257,ENSG00000173376,ENSG00000012048,ENSG00000125968,ENSG00000146648,ENSG00000134057,ENSG00000138182,ENSG00000142627,ENSG00000147862,ENSG00000041982,ENSG00000117525,ENSG00000115738,ENSG00000163251,ENSG00000111602,ENSG00000153904,ENSG00000176890,ENSG00000081181,ENSG00000138771,ENSG00000091129,ENSG00000087116,ENSG00000005513,ENSG00000124766,ENSG00000171951…
GO:0003690	0.0120235	0.992087	53	1188	double-stranded DNA binding	MF	0.358216	1	GO:0003690	ENSG00000065328,ENSG00000076003,ENSG00000176165,ENSG00000165244,ENSG00000136352,ENSG00000093009,ENSG00000185697,ENSG00000134595,ENSG00000104738,ENSG00000168875,ENSG00000164104,ENSG00000125820,ENSG00000148826,ENSG00000101057,ENSG00000142611,ENSG00000028277,ENSG00000012048,ENSG00000008441,ENSG00000146648,ENSG00000142945,ENSG00000147862,ENSG00000111206,ENSG00000187837,ENSG00000147488,ENSG00000119866…
GO:0071731	0.0121105	0.998801	3	15	response to nitric oxide	BP	0.360291	1	GO:0071731	ENSG00000145386,ENSG00000150907,ENSG00000123374
GO:0071168	0.0121679	0.998125	4	27	protein localization to chromatin	BP	0.361412	1	GO:0071168	ENSG00000171320,ENSG00000146670,ENSG00000166851,ENSG00000099284
GO:0098882	0.012183	0.999552	2	5	structural constituent of presynaptic active zone	MF	0.361412	1	GO:0098882	ENSG00000082805,ENSG00000164061
GO:0005216	0.012233	0.994407	16	255	ion channel activity	MF	0.362377	1	GO:0005216	ENSG00000070729,ENSG00000182256,ENSG00000123104,ENSG00000228253,ENSG00000163873,ENSG00000162989,ENSG00000141540,ENSG00000109991,ENSG00000186297,ENSG00000171126,ENSG00000129159,ENSG00000163288,ENSG00000177807,ENSG00000167535,ENSG00000011677,ENSG00000198899
GO:1902807	0.0122633	0.99623	8	95	negative regulation of cell cycle G1/S phase transition	BP	0.362757	1	GO:1902807	ENSG00000075218,ENSG00000087586,ENSG00000134057,ENSG00000101412,ENSG00000123080,ENSG00000170312,ENSG00000124766,ENSG00000123374
GO:0007283	0.0123022	0.99408	18	307	spermatogenesis	BP	0.363111	1	GO:0007283	ENSG00000185697,ENSG00000139618,ENSG00000164104,ENSG00000177707,ENSG00000105011,ENSG00000134057,ENSG00000164611,ENSG00000101412,ENSG00000188486,ENSG00000182985,ENSG00000107954,ENSG00000176371,ENSG00000138587,ENSG00000087116,ENSG00000161800,ENSG00000005513,ENSG00000136492,ENSG00000159640
GO:0043044	0.0123103	0.996585	7	76	ATP-dependent chromatin remodeling	BP	0.363111	1	GO:0043044	ENSG00000123485,ENSG00000115163,ENSG00000166451,ENSG00000170004,ENSG00000102384,ENSG00000151725,ENSG00000123219
GO:0014070	0.0124077	0.992802	31	619	response to organic cyclic compound	BP	0.365463	1	GO:0014070	ENSG00000145730,ENSG00000100427,ENSG00000164104,ENSG00000125820,ENSG00000012048,ENSG00000125968,ENSG00000146648,ENSG00000134057,ENSG00000123104,ENSG00000041982,ENSG00000145386,ENSG00000150907,ENSG00000170091,ENSG00000198840,ENSG00000183023,ENSG00000176890,ENSG00000109991,ENSG00000121966,ENSG00000145147,ENSG00000163288,ENSG00000146555,ENSG00000228716,ENSG00000173175,ENSG00000074047,ENSG00000151012…
GO:0048565	0.0125186	0.996518	7	75	digestive tract development	BP	0.368207	1	GO:0048565	ENSG00000125820,ENSG00000146648,ENSG00000134057,ENSG00000115738,ENSG00000176890,ENSG00000074047,ENSG00000092969
GO:0071692	0.0125902	0.994223	16	260	protein localization to extracellular region	BP	0.369787	1	GO:0071692	ENSG00000145730,ENSG00000184349,ENSG00000146648,ENSG00000123104,ENSG00000106633,ENSG00000053438,ENSG00000169213,ENSG00000155093,ENSG00000124766,ENSG00000168913,ENSG00000171951,ENSG00000173175,ENSG00000163623,ENSG00000158856,ENSG00000118263,ENSG00000092969
GO:0000166	0.0129114	0.990973	73	1711	nucleotide binding	MF	0.378685	1	GO:0000166	ENSG00000076003,ENSG00000169679,ENSG00000112742,ENSG00000118193,ENSG00000138160,ENSG00000104738,ENSG00000136824,ENSG00000070729,ENSG00000154358,ENSG00000087586,ENSG00000137807,ENSG00000186185,ENSG00000165304,ENSG00000085999,ENSG00000156802,ENSG00000146648,ENSG00000081320,ENSG00000138182,ENSG00000090889,ENSG00000142627,ENSG00000142945,ENSG00000106633,ENSG00000169213,ENSG00000113810,ENSG00000168078…
GO:0030855	0.0130363	0.99319	22	399	epithelial cell differentiation	BP	0.381809	1	GO:0030855	ENSG00000136352,ENSG00000157168,ENSG00000125820,ENSG00000125968,ENSG00000142627,ENSG00000147862,ENSG00000115738,ENSG00000176890,ENSG00000170312,ENSG00000138771,ENSG00000033867,ENSG00000005513,ENSG00000124766,ENSG00000099284,ENSG00000121966,ENSG00000151012,ENSG00000162493,ENSG00000163623,ENSG00000178568,ENSG00000142731,ENSG00000118263,ENSG00000079482
GO:1901265	0.0130765	0.990852	73	1712	nucleoside phosphate binding	MF	0.382446	1	GO:1901265	ENSG00000076003,ENSG00000169679,ENSG00000112742,ENSG00000118193,ENSG00000138160,ENSG00000104738,ENSG00000136824,ENSG00000070729,ENSG00000154358,ENSG00000087586,ENSG00000137807,ENSG00000186185,ENSG00000165304,ENSG00000085999,ENSG00000156802,ENSG00000146648,ENSG00000081320,ENSG00000138182,ENSG00000090889,ENSG00000142627,ENSG00000142945,ENSG00000106633,ENSG00000169213,ENSG00000113810,ENSG00000168078…
GO:0009994	0.0131118	0.997928	4	28	oocyte differentiation	BP	0.382939	1	GO:0009994	ENSG00000139618,ENSG00000087586,ENSG00000134057,ENSG00000101224
GO:0098686	0.0131734	0.997915	4	28	hippocampal mossy fiber to CA3 synapse	CC	0.384198	1	GO:0098686	ENSG00000177707,ENSG00000067715,ENSG00000196517,ENSG00000109991
GO:0045211	0.0131992	0.994275	14	213	postsynaptic membrane	CC	0.384408	1	GO:0045211	ENSG00000118946,ENSG00000177707,ENSG00000182256,ENSG00000196517,ENSG00000089169,ENSG00000163873,ENSG00000183023,ENSG00000186297,ENSG00000147955,ENSG00000163288,ENSG00000198822,ENSG00000011677,ENSG00000178568,ENSG00000186479
GO:0010558	0.0133882	0.991134	53	1190	negative regulation of macromolecule biosynthetic process	BP	0.388902	1	GO:0010558	ENSG00000176165,ENSG00000136352,ENSG00000093009,ENSG00000134595,ENSG00000168875,ENSG00000089685,ENSG00000139618,ENSG00000278463,ENSG00000276903,ENSG00000157168,ENSG00000164104,ENSG00000148826,ENSG00000142611,ENSG00000156802,ENSG00000012048,ENSG00000008441,ENSG00000125968,ENSG00000196747,ENSG00000147862,ENSG00000111206,ENSG00000187837,ENSG00000119866,ENSG00000150907,ENSG00000101412,ENSG00000170004…
GO:0009070	0.013391	0.99861	3	16	serine family amino acid biosynthetic process	BP	0.388902	1	GO:0009070	ENSG00000135069,ENSG00000100714,ENSG00000228716
GO:0010721	0.0135705	0.995074	10	134	negative regulation of cell development	BP	0.393563	1	GO:0010721	ENSG00000148826,ENSG00000184349,ENSG00000125968,ENSG00000119866,ENSG00000197406,ENSG00000153993,ENSG00000163623,ENSG00000126861,ENSG00000158856,ENSG00000018189
GO:0005657	0.0136759	0.996597	6	61	replication fork	CC	0.396066	1	GO:0005657	ENSG00000065328,ENSG00000188486,ENSG00000112118,ENSG00000111602,ENSG00000111445,ENSG00000049541
GO:0006730	0.0137241	0.997794	4	29	one-carbon metabolic process	BP	0.396909	1	GO:0006730	ENSG00000176890,ENSG00000100714,ENSG00000228716,ENSG00000154975
GO:0050794	0.0137912	0.989441	270	7543	regulation of cellular process	BP	0.398181	1	GO:0050794	ENSG00000123485,ENSG00000137804,ENSG00000171320,ENSG00000176165,ENSG00000169679,ENSG00000165244,ENSG00000145730,ENSG00000136352,ENSG00000093009,ENSG00000112742,ENSG00000118193,ENSG00000185697,ENSG00000138160,ENSG00000134595,ENSG00000075218,ENSG00000168875,ENSG00000184661,ENSG00000011426,ENSG00000089685,ENSG00000139618,ENSG00000278463,ENSG00000276903,ENSG00000070729,ENSG00000157168,ENSG00000100427…
GO:0065009	0.0138065	0.989993	92	2246	regulation of molecular function	BP	0.398181	1	GO:0065009	ENSG00000123485,ENSG00000118193,ENSG00000121152,ENSG00000157168,ENSG00000164104,ENSG00000154358,ENSG00000087586,ENSG00000100526,ENSG00000157456,ENSG00000184349,ENSG00000136040,ENSG00000147257,ENSG00000125968,ENSG00000146648,ENSG00000134057,ENSG00000164611,ENSG00000142627,ENSG00000117399,ENSG00000114346,ENSG00000117525,ENSG00000147488,ENSG00000087495,ENSG00000077585,ENSG00000136237,ENSG00000145386…
GO:1901701	0.0138601	0.991448	38	797	cellular response to oxygen-containing compound	BP	0.398616	1	GO:1901701	ENSG00000100427,ENSG00000164104,ENSG00000184349,ENSG00000012048,ENSG00000125968,ENSG00000146648,ENSG00000134057,ENSG00000123104,ENSG00000041982,ENSG00000106633,ENSG00000114346,ENSG00000119866,ENSG00000145386,ENSG00000150907,ENSG00000170091,ENSG00000101412,ENSG00000067606,ENSG00000155093,ENSG00000070808,ENSG00000183023,ENSG00000107954,ENSG00000111602,ENSG00000109991,ENSG00000124766,ENSG00000168913…
GO:0090306	0.0138639	0.999408	2	6	spindle assembly involved in meiosis	BP	0.398616	1	GO:0090306	ENSG00000087586,ENSG00000157456
GO:1901976	0.0138916	0.997759	4	29	regulation of cell cycle checkpoint	BP	0.398616	1	GO:1901976	ENSG00000134057,ENSG00000167513,ENSG00000164109,ENSG00000080986
GO:0042327	0.0139147	0.991857	31	618	positive regulation of phosphorylation	BP	0.398616	1	GO:0042327	ENSG00000112742,ENSG00000118193,ENSG00000157168,ENSG00000184349,ENSG00000146648,ENSG00000134057,ENSG00000142627,ENSG00000114346,ENSG00000168078,ENSG00000095370,ENSG00000067606,ENSG00000088325,ENSG00000163251,ENSG00000166851,ENSG00000138496,ENSG00000107954,ENSG00000170312,ENSG00000183856,ENSG00000149503,ENSG00000146918,ENSG00000121966,ENSG00000101224,ENSG00000163362,ENSG00000138778,ENSG00000183087…
GO:0002478	0.0139177	0.994926	10	136	antigen processing and presentation of exogenous peptide antigen	BP	0.398616	1	GO:0002478	ENSG00000138160,ENSG00000137807,ENSG00000090889,ENSG00000142945,ENSG00000155980,ENSG00000204843,ENSG00000084731,ENSG00000161800,ENSG00000138778,ENSG00000121621
GO:1901654	0.0139404	0.994917	10	136	response to ketone	BP	0.398715	1	GO:1901654	ENSG00000125820,ENSG00000146648,ENSG00000041982,ENSG00000150907,ENSG00000176890,ENSG00000145147,ENSG00000163288,ENSG00000173175,ENSG00000092969,ENSG00000124496
GO:1905820	0.013987	0.998524	3	16	positive regulation of chromosome separation	BP	0.399498	1	GO:1905820	ENSG00000135476,ENSG00000167513,ENSG00000126787
GO:0019064	0.0140626	0.999395	2	6	fusion of virus membrane with host plasma membrane	BP	0.400003	1	GO:0019064	ENSG00000121966,ENSG00000183087
GO:0039663	0.0140626	0.999395	2	6	membrane fusion involved in viral entry into host cell	BP	0.400003	1	GO:0039663	ENSG00000121966,ENSG00000183087
GO:0044800	0.0140626	0.999395	2	6	multi-organism membrane fusion	BP	0.400003	1	GO:0044800	ENSG00000121966,ENSG00000183087
GO:0022010	0.0141151	0.998506	3	16	central nervous system myelination	BP	0.400215	1	GO:0022010	ENSG00000148826,ENSG00000123560,ENSG00000177807
GO:0032291	0.0141151	0.998506	3	16	axon ensheathment in central nervous system	BP	0.400215	1	GO:0032291	ENSG00000148826,ENSG00000123560,ENSG00000177807
GO:0006978	0.014128	0.998504	3	16	DNA damage response, signal transduction by p53 class mediator resulting in transcription of p21 class mediator	BP	0.400215	1	GO:0006978	ENSG00000139618,ENSG00000012048,ENSG00000111206
GO:0071295	0.0141618	0.998499	3	16	cellular response to vitamin	BP	0.400627	1	GO:0071295	ENSG00000041982,ENSG00000136492,ENSG00000183087
GO:0002069	0.0141821	0.999387	2	6	columnar/cuboidal epithelial cell maturation	BP	0.400654	1	GO:0002069	ENSG00000176890,ENSG00000163623
GO:0006527	0.0142366	0.999383	2	6	arginine catabolic process	BP	0.401648	1	GO:0006527	ENSG00000153904,ENSG00000081181
GO:0061673	0.0145586	0.999362	2	6	mitotic spindle astral microtubule	CC	0.410032	1	GO:0061673	ENSG00000186185,ENSG00000121621
GO:0043515	0.0145734	0.999361	2	6	kinetochore binding	MF	0.410032	1	GO:0043515	ENSG00000112742,ENSG00000138778
GO:0021987	0.0147156	0.99533	8	93	cerebral cortex development	BP	0.411699	1	GO:0021987	ENSG00000176165,ENSG00000136352,ENSG00000118193,ENSG00000054654,ENSG00000188486,ENSG00000145147,ENSG00000198914,ENSG00000075702
GO:0048566	0.0147179	0.998417	3	16	embryonic digestive tract development	BP	0.411699	1	GO:0048566	ENSG00000115738,ENSG00000074047,ENSG00000092969
GO:0021515	0.0147232	0.997584	4	29	cell differentiation in spinal cord	BP	0.411699	1	GO:0021515	ENSG00000125820,ENSG00000205927,ENSG00000124766,ENSG00000074047
GO:1902412	0.0147271	0.999351	2	6	regulation of mitotic cytokinesis	BP	0.411699	1	GO:1902412	ENSG00000138182,ENSG00000149503
GO:0019911	0.0147319	0.99935	2	6	structural constituent of myelin sheath	MF	0.411699	1	GO:0019911	ENSG00000123560,ENSG00000197971
GO:0048754	0.0147518	0.995311	8	96	branching morphogenesis of an epithelial tube	BP	0.411701	1	GO:0048754	ENSG00000136352,ENSG00000147257,ENSG00000142627,ENSG00000041982,ENSG00000111602,ENSG00000005513,ENSG00000145147,ENSG00000074047
GO:0061387	0.014783	0.995301	8	95	regulation of extent of cell growth	BP	0.412016	1	GO:0061387	ENSG00000167178,ENSG00000143320,ENSG00000008086,ENSG00000091129,ENSG00000153993,ENSG00000163623,ENSG00000018189,ENSG00000198910
GO:0021910	0.0148113	0.999345	2	6	smoothened signaling pathway involved in ventral spinal cord patterning	BP	0.412251	1	GO:0021910	ENSG00000074047,ENSG00000111783
GO:0043549	0.0148962	0.991086	33	673	regulation of kinase activity	BP	0.413968	1	GO:0043549	ENSG00000118193,ENSG00000157168,ENSG00000100526,ENSG00000157456,ENSG00000184349,ENSG00000146648,ENSG00000134057,ENSG00000142627,ENSG00000114346,ENSG00000145386,ENSG00000168078,ENSG00000067606,ENSG00000123080,ENSG00000088325,ENSG00000163251,ENSG00000166851,ENSG00000183023,ENSG00000107954,ENSG00000170312,ENSG00000183856,ENSG00000149503,ENSG00000146918,ENSG00000121966,ENSG00000101224,ENSG00000163362…
GO:0035107	0.0149329	0.995245	8	95	appendage morphogenesis	BP	0.413968	1	GO:0035107	ENSG00000147257,ENSG00000138696,ENSG00000143320,ENSG00000124766,ENSG00000141622,ENSG00000074047,ENSG00000092969,ENSG00000150893
GO:0035108	0.0149329	0.995245	8	95	limb morphogenesis	BP	0.413968	1	GO:0035108	ENSG00000147257,ENSG00000138696,ENSG00000143320,ENSG00000124766,ENSG00000141622,ENSG00000074047,ENSG00000092969,ENSG00000150893
GO:0009890	0.0149859	0.989939	55	1252	negative regulation of biosynthetic process	BP	0.414884	1	GO:0009890	ENSG00000176165,ENSG00000136352,ENSG00000093009,ENSG00000134595,ENSG00000168875,ENSG00000089685,ENSG00000139618,ENSG00000278463,ENSG00000276903,ENSG00000157168,ENSG00000164104,ENSG00000148826,ENSG00000142611,ENSG00000156802,ENSG00000012048,ENSG00000008441,ENSG00000125968,ENSG00000196747,ENSG00000147862,ENSG00000111206,ENSG00000106633,ENSG00000187837,ENSG00000119866,ENSG00000150907,ENSG00000101412…
GO:0021511	0.0150184	0.998373	3	16	spinal cord patterning	BP	0.415228	1	GO:0021511	ENSG00000125820,ENSG00000074047,ENSG00000111783
GO:0019884	0.0152931	0.994341	10	138	antigen processing and presentation of exogenous antigen	BP	0.422259	1	GO:0019884	ENSG00000138160,ENSG00000137807,ENSG00000090889,ENSG00000142945,ENSG00000155980,ENSG00000204843,ENSG00000084731,ENSG00000161800,ENSG00000138778,ENSG00000121621
GO:0030425	0.0153377	0.991308	27	518	dendrite	CC	0.422928	1	GO:0030425	ENSG00000125851,ENSG00000177707,ENSG00000182256,ENSG00000167654,ENSG00000170091,ENSG00000155980,ENSG00000089169,ENSG00000163873,ENSG00000117245,ENSG00000163251,ENSG00000070808,ENSG00000183023,ENSG00000138696,ENSG00000107954,ENSG00000163531,ENSG00000008086,ENSG00000109991,ENSG00000186297,ENSG00000129159,ENSG00000116852,ENSG00000163288,ENSG00000198822,ENSG00000011677,ENSG00000018189,ENSG00000164061…
GO:0007196	0.0154236	0.999303	2	6	adenylate cyclase-inhibiting G protein-coupled glutamate receptor signaling pathway	BP	0.424466	1	GO:0007196	ENSG00000163873,ENSG00000198822
GO:0031327	0.0154538	0.989642	54	1227	negative regulation of cellular biosynthetic process	BP	0.424466	1	GO:0031327	ENSG00000176165,ENSG00000136352,ENSG00000093009,ENSG00000134595,ENSG00000168875,ENSG00000089685,ENSG00000139618,ENSG00000278463,ENSG00000276903,ENSG00000157168,ENSG00000164104,ENSG00000148826,ENSG00000142611,ENSG00000156802,ENSG00000012048,ENSG00000008441,ENSG00000125968,ENSG00000196747,ENSG00000147862,ENSG00000111206,ENSG00000106633,ENSG00000187837,ENSG00000119866,ENSG00000150907,ENSG00000101412…
GO:0007221	0.0154548	0.998308	3	16	positive regulation of transcription of Notch receptor target	BP	0.424466	1	GO:0007221	ENSG00000196782,ENSG00000126787,ENSG00000113645
GO:0031401	0.015479	0.990501	36	749	positive regulation of protein modification process	BP	0.424566	1	GO:0031401	ENSG00000112742,ENSG00000118193,ENSG00000184661,ENSG00000157168,ENSG00000140525,ENSG00000184349,ENSG00000012048,ENSG00000146648,ENSG00000134057,ENSG00000117399,ENSG00000114346,ENSG00000168078,ENSG00000095370,ENSG00000067606,ENSG00000088325,ENSG00000163251,ENSG00000166851,ENSG00000138496,ENSG00000107954,ENSG00000175063,ENSG00000170312,ENSG00000183856,ENSG00000149503,ENSG00000146918,ENSG00000124766…
[truncated: 19,980 more rows]
